# Supplementary material for: Chromatin accessibility reveals insights into androgen receptor activation and transcriptional specificity
Source: Genome Biol. 2012 Oct 3;13(10):R88. doi: 10.1186/gb-2012-13-10-r88 (PMC3491416; doi:10.1186/gb-2012-13-10-r88)
Supplement: Additional file 2 — Table S4 detailing RefSeq genes identified as differentially expressed in response to androgen receptor activation by mRNA-seq. mRNA from three biological replicates of LNCaP and three biological replicates of LNCaP-induced was extracted and sequenced. Genes differentially regulated by AR activation were determined using edgeR at a threshold of FDR < 0.05. [file gb-2012-13-10-r88-S2.xlsx]

## Sheet: Supplemental Table 4
Up-regulated	Down-regulated
STEAP4	AMIGO2
SLC38A4	FFAR2
CCDC141	SLC6A20
ORM1	ABCA1
HPGD	MAN1A1
FKBP5+LOC285847	LRRN1
ORM2	DAB1
SGK1	CCDC83
F5	PLD1
SLC2A3	SLC30A10
NPPC	SSTR5
SLC26A3	ST6GALNAC5
C9orf66+DOCK8	OPRK1
TMEM100	IL1RN
NCAPD3	NR4A2
TMCC3	CXCR7
SNAI2	HEPACAM
OR5B2	MPP1
KLK2	ADRA1A
MAF	CXorf36
TGM2	SLC5A1
CTNNA2	C1orf127
SDR9C7	HOXC9
ERRFI1	SLC7A5
PNLIP	C10orf81
EAF2	PTPRB
ALPK2	HOXA11-AS
PLA2G4E	SYTL2
PTGER4	LHX9
FAM105A	PMP22
CSGALNACT1	BDKRB2
MAK	RFX3
EMP1	TGM3
SPOCK1	PAX1
CXCR4	TINAGL1
LIFR	OSR2
CYP2U1	NOV
TG	HEPN1
NDRG1	C1QTNF6
SDK1	CD200
TBX15	BMF
C16orf61+CENPN	COL3A1
KLF5	HOXA11
RHOU	LOC100271702
PTCRA	CCNO
AKAP12	TNFSF15
LOC100287227+TIPARP	CBLN2
LAMA1	WNT2B
LAT2	KCNK5
ACSL3	RNF43
PKP1	TGM6
PAK1IP1	ZNF703
SLC15A2	RASSF5
CHRNA2	PRSS23
TMPRSS2	HOXC8
TARP	CSRNP3
TNFAIP8	PKIB
SGK223	SAMD4A
ADH1C	KLHL32
MUM1L1	FAM198B
C3orf58	GRB10
NAT1	FYN
STK39	NDP
ELL2	PLA2G2F
MBOAT2	TSHZ3
MTMR9	GRAMD1C
TUBA3D	CDH26
STK17B	LIPH
PMEPA1	WSCD1
SLC41A1	EDN2
PIK3AP1	ABCA12
XKR5	HOXB6
MOGAT2	C21orf128+UMODL1
DSC1	HOXC13
ATAD2	NFATC2
IQUB	FAM184B
NBL1	NTN4
MALT1	CACNA1G
SLC16A6	DGKH
IGF1R	VWA2
ELOVL7	TERC
GNB4	ROR2
CACNG4	TULP4
RUNX1	C20orf197
GRIN3A	TMEM144
ELOVL2	LRIG3
C1orf113	CNGA1
NNMT	TLE3
KRT19	CD55
ABCC4	C17orf103
DBI	LOC286367
TNFAIP3	MANEA
NR4A1	C2orf54
RMRP	ARPM1
CDK6	ABP1
WWTR1	NCOA7
REP15	LRRTM3
HERC3	C5orf30
MPHOSPH9	ABTB2
KLRC2	ARHGAP20
WIPI1	FAM19A2
SLC39A10	SCGBL
MYOF	COL16A1
LRIG1	GUSBP1
SLC45A3	SOX11
BHLHA15	ADRA2C
CDH5	LRRC4C
PNLIPRP3	SPTLC3
PER1	MGAT3
PRKCA	HOXC12
MICAL1	ZBTB43
ANGPT2	HOXB5+LOC404266
JAM3	GPR63
LRRFIP2	RTN4RL1
FAM107A	TRIB1
ODC1	SRGAP3
RFX6	SRMS
CYP11A1	CERK
MERTK	HOXA3
KRT8	APOL4
SLC35F2	FAM198A
NKX3-1	ZIC2
ST6GALNAC1	ALX4
FOXD4	HOXA5
CAMKK2	MID1
KLHL29	TRIM29
KLK3	TSLP
GNMT	MCTP1
LOX	ANKRD16
ANK1	ABCG1
TUBA3E	RASL11A
SPDEF	BEST1
UGT2B28	LOC100499467
MYBPC1	COL9A2
IQGAP2	COL5A2
CDC42EP3	KRT20
SPHAR	MYT1
PPAP2A
SOCS2
APPBP2
LONRF1
CBLL1
SORD
RAB4A
ASIP
TRIM36
HOMER2
IRS2
INPP4B
PTPRM
ATRNL1
CBWD1
GADD45G
FZD5
PGC
HMGXB3+TIGD6
CADPS2
WNT7B
TMEM79
SMS
CDYL2
KRT18
SYNJ1
TPD52
TBC1D8
C17orf48
NDFIP2
C6orf81
TBRG1
KCTD3
LOC344595
ACAD8
C1orf26
F2RL1
HMGCR
LPAR3
SEPP1
ABHD2
NFKBIA
SAT1
CLDN8
ANKH
PPFIBP1
CYTH1
ABCC1
RAB3B
UBE2J1
VGF
FGD4
TBC1D1
C1orf21
PACS1
APLN
FAM174B
ALDH1A3
RNU12
TRPM8
SNORD88C
ZBTB10
CROT
FRYL
ORC5
