# Supplementary material for: Chromatin accessibility reveals insights into androgen receptor activation and transcriptional specificity
Source: Genome Biol. 2012 Oct 3;13(10):R88. doi: 10.1186/gb-2012-13-10-r88 (PMC3491416; doi:10.1186/gb-2012-13-10-r88)
Supplement: Additional file 3 — Table S5 showing a comparison of androgen receptor-regulated genes as determined by mRNA-seq to previously published androgen receptor-regulated gene lists. Genes identified as differentially regulated by AR activation are shown along with all other RefSeq genes, ranked in order by the number of published studies that identify the gene as AR-regulated. [file gb-2012-13-10-r88-S3.xlsx]

## Sheet: Supplemental Table 5
Gene	Tewari RNA-seq AR-regulated	No. of studies	Tewari Exon Array AR-regulated	Mendiratta	Febbo	DePrimo	Nelson	Velasco	Norris	Heemers	Li
FKBP5+LOC285847	Yes	8	Yes	Yes	Yes	Yes	Yes	Yes	Yes	No	Yes
NDRG1	Yes	7	No	Yes	Yes	Yes	Yes	Yes	Yes	No	Yes
KLK3	Yes	7	Yes	Yes	Yes	Yes	Yes	Yes	No	No	Yes
KLK2	Yes	7	Yes	Yes	Yes	No	Yes	Yes	Yes	No	Yes
ELL2	Yes	6	Yes	Yes	No	Yes	Yes	Yes	No	No	Yes
ABCC4	Yes	6	Yes	Yes	Yes	Yes	Yes	No	No	No	Yes
ALDH1A3	Yes	6	Yes	Yes	Yes	Yes	Yes	No	No	No	Yes
TMPRSS2	Yes	6	Yes	Yes	No	Yes	Yes	No	Yes	No	Yes
DHCR24	No	5	No	Yes	No	Yes	Yes	Yes	No	No	Yes
RAB4A	Yes	5	Yes	Yes	Yes	Yes	No	Yes	No	No	No
DBI	Yes	5	Yes	No	No	No	Yes	Yes	Yes	No	Yes
LRIG1	Yes	5	Yes	No	Yes	Yes	No	No	No	Yes	Yes
HERC3	Yes	5	Yes	No	No	Yes	Yes	Yes	No	No	Yes
HMGCR	Yes	5	No	Yes	No	Yes	No	Yes	Yes	No	Yes
NKX3-1	Yes	5	Yes	Yes	No	Yes	No	No	Yes	No	Yes
MMP16	No	5	Yes	No	No	Yes	Yes	Yes	No	No	Yes
CAMKK2	Yes	5	Yes	Yes	Yes	No	Yes	No	No	Yes	No
APPBP2	Yes	5	No	Yes	Yes	Yes	Yes	No	No	No	Yes
LMAN1	No	5	No	No	No	Yes	Yes	Yes	No	Yes	Yes
UAP1	No	4	No	Yes	No	Yes	Yes	No	No	No	Yes
C1orf116	No	4	Yes	Yes	No	No	No	No	Yes	No	Yes
SPHAR	Yes	4	No	Yes	Yes	No	No	Yes	No	No	Yes
IL1R1	No	4	No	No	Yes	Yes	No	Yes	No	No	Yes
STK39	Yes	4	Yes	Yes	Yes	No	No	No	No	No	Yes
ITGAV	No	4	No	No	No	Yes	Yes	No	No	Yes	Yes
FN1	No	4	No	No	No	Yes	Yes	Yes	No	No	Yes
ACSL3	Yes	4	Yes	Yes	No	Yes	No	No	No	No	Yes
CXCR7	Yes	4	No	No	No	Yes	No	Yes	Yes	No	Yes
CTBP1	No	4	No	Yes	No	Yes	Yes	Yes	No	No	No
FAM105A	Yes	4	Yes	Yes	No	Yes	No	No	No	No	Yes
ANKH	Yes	4	Yes	No	No	Yes	Yes	No	No	No	Yes
LIFR	Yes	4	No	No	No	Yes	Yes	Yes	No	No	Yes
SEPP1	Yes	4	Yes	No	Yes	No	Yes	No	No	No	Yes
PPAP2A	Yes	4	No	Yes	Yes	No	Yes	No	No	No	Yes
IQGAP2	Yes	4	No	Yes	No	Yes	Yes	No	No	No	Yes
UBE2J1	Yes	4	No	Yes	No	Yes	No	No	No	Yes	Yes
GRB10	Yes	4	Yes	No	No	Yes	No	Yes	No	No	Yes
MTMR9	Yes	4	Yes	Yes	No	Yes	No	No	No	No	Yes
TPD52	Yes	4	No	Yes	No	Yes	Yes	No	No	No	Yes
ZBTB10	No	4	Yes	Yes	No	Yes	No	No	No	No	Yes
C10orf110+IDI1+IDI2	No	4	No	Yes	No	Yes	Yes	No	No	No	Yes
ZBTB16	No	4	Yes	Yes	No	No	No	Yes	No	No	Yes
NCAPD3	Yes	4	Yes	Yes	No	No	No	No	Yes	No	Yes
ATP2B1	No	4	Yes	No	No	Yes	No	Yes	No	No	Yes
CDK8	No	4	Yes	No	No	No	Yes	Yes	No	No	Yes
KIAA0247	No	4	Yes	No	No	Yes	No	Yes	No	No	Yes
ABHD2	Yes	4	Yes	Yes	No	Yes	No	No	No	No	Yes
MAF	Yes	4	No	No	Yes	Yes	Yes	No	Yes	No	No
C16orf61+CENPN	Yes	4	No	Yes	No	Yes	No	No	Yes	No	Yes
MYH10	No	4	Yes	No	No	Yes	No	Yes	No	No	Yes
PTPRM	Yes	4	No	Yes	Yes	Yes	No	No	No	No	Yes
SDC4	No	4	Yes	Yes	No	No	Yes	Yes	No	No	No
PIK3R3	No	3	No	No	No	No	Yes	Yes	No	No	Yes
RAB3B	Yes	3	Yes	Yes	No	No	No	No	Yes	No	No
CTH	No	3	No	No	No	Yes	No	Yes	No	Yes	No
TXNIP	No	3	No	Yes	No	No	No	Yes	No	No	Yes
ATP1B1	No	3	No	Yes	No	No	No	Yes	No	No	Yes
F5	Yes	3	No	No	No	No	No	No	Yes	Yes	Yes
LAMC1	No	3	No	Yes	Yes	No	No	Yes	No	No	No
DEGS1	No	3	No	Yes	No	Yes	No	No	No	No	Yes
RHOU	Yes	3	Yes	No	No	No	No	No	Yes	No	Yes
MBOAT2	Yes	3	No	Yes	No	Yes	No	No	No	No	Yes
ODC1	Yes	3	No	Yes	No	Yes	No	No	No	No	Yes
PPP1CB	No	3	No	Yes	No	Yes	No	No	No	No	Yes
MERTK	Yes	3	No	No	No	Yes	Yes	No	No	No	Yes
FZD5	Yes	3	Yes	No	No	No	No	No	Yes	No	Yes
FSTL1	No	3	No	Yes	No	No	No	Yes	No	Yes	No
PDIA5	No	3	No	Yes	No	Yes	No	Yes	No	No	No
GATA2	No	3	No	No	No	Yes	No	Yes	No	No	Yes
ACPP	No	3	Yes	No	No	No	No	Yes	No	No	Yes
SSR3	No	3	No	No	No	Yes	No	No	No	Yes	Yes
BCHE	No	3	No	No	No	Yes	Yes	Yes	No	No	No
UGT2B15+UGT2B17	No	3	Yes	Yes	No	No	No	Yes	No	No	No
UGT2B15	No	3	Yes	Yes	No	No	No	Yes	No	No	No
CCNG2	No	3	No	No	No	Yes	No	Yes	No	No	Yes
NFKB1	No	3	No	No	No	Yes	No	Yes	No	No	Yes
SEC24D	No	3	No	No	No	Yes	Yes	No	No	No	Yes
INPP4B	Yes	3	Yes	No	No	No	Yes	No	No	No	Yes
GUCY1A3	No	3	No	No	No	Yes	Yes	Yes	No	No	No
HMGCS1	No	3	No	No	No	No	Yes	No	Yes	No	Yes
C5orf30	Yes	3	Yes	No	No	Yes	No	No	No	No	Yes
REEP5	No	3	No	Yes	No	Yes	No	No	No	No	Yes
TNFAIP8	Yes	3	No	Yes	No	Yes	No	No	No	No	Yes
WWC1	No	3	No	Yes	No	No	No	No	Yes	No	Yes
C6orf201+PECI	No	3	Yes	No	No	Yes	No	No	No	Yes	No
ELOVL5	No	3	No	Yes	No	Yes	No	No	No	No	Yes
SESN1	No	3	No	Yes	No	Yes	No	No	No	No	Yes
AMD1	No	3	No	No	No	Yes	No	Yes	No	No	Yes
TULP4	Yes	3	No	Yes	No	Yes	No	No	No	No	Yes
DDC+LOC100129427	No	3	No	No	No	No	Yes	Yes	No	No	Yes
DNAJB9	No	3	No	No	No	Yes	Yes	No	No	No	Yes
CALU	No	3	No	No	No	Yes	No	No	No	Yes	Yes
LONRF1	Yes	3	Yes	No	No	Yes	No	No	No	No	Yes
ATAD2	Yes	3	No	Yes	No	Yes	No	No	No	No	Yes
MYC	No	3	No	No	No	No	Yes	Yes	No	No	Yes
SLC44A1	No	3	Yes	No	No	Yes	No	No	No	No	Yes
KLF4	No	3	No	No	No	Yes	Yes	No	Yes	No	No
ORM1	Yes	3	No	Yes	No	No	Yes	No	Yes	No	No
ZBTB43	No	3	Yes	Yes	No	Yes	No	No	No	No	No
MID1	No	3	Yes	Yes	No	No	No	No	No	No	Yes
SAT1	Yes	3	No	Yes	No	Yes	No	No	No	No	Yes
GOT1	No	3	No	Yes	No	Yes	No	No	No	No	Yes
ADD3	No	3	No	No	No	Yes	No	Yes	No	No	Yes
FOLH1	No	3	No	No	No	Yes	No	Yes	No	No	Yes
SYTL2	Yes	3	Yes	Yes	No	No	No	No	No	No	Yes
SLC35F2	Yes	3	Yes	Yes	No	No	No	No	No	No	Yes
SC5DL	No	3	No	Yes	No	No	No	No	No	Yes	Yes
TBRG1	Yes	3	Yes	No	No	Yes	No	No	No	No	Yes
CAPRIN2	No	3	Yes	No	No	Yes	No	No	No	No	Yes
DNM1L	No	3	No	Yes	No	Yes	No	No	No	No	Yes
KRT8	Yes	3	No	No	No	Yes	Yes	No	No	No	Yes
MPHOSPH9	Yes	3	No	Yes	No	Yes	No	No	No	No	Yes
NFKBIA	Yes	3	No	Yes	No	Yes	No	Yes	No	No	No
PTPN21	No	3	No	No	No	No	Yes	No	Yes	No	Yes
B2M	No	3	No	No	No	Yes	Yes	No	No	No	Yes
SORD	Yes	3	No	Yes	No	No	Yes	No	No	No	Yes
ABCC1	Yes	3	No	Yes	Yes	No	No	No	No	No	Yes
NEDD4L	No	3	No	Yes	No	Yes	No	No	No	No	Yes
MALT1	Yes	3	Yes	Yes	Yes	No	No	No	No	No	No
LDLR	No	3	No	Yes	No	No	No	No	Yes	No	Yes
PMEPA1	Yes	3	Yes	Yes	No	No	No	No	Yes	No	No
H1F0	No	3	No	No	No	No	Yes	Yes	No	No	Yes
PEX10	No	2	No	Yes	No	No	No	No	No	No	Yes
ERRFI1	Yes	2	Yes	No	No	No	No	No	No	No	Yes
PLA2G2A	No	2	No	No	No	Yes	No	Yes	No	No	No
CAMK2N1	No	2	No	No	No	Yes	No	No	Yes	No	No
HMGCL	No	2	No	No	No	Yes	No	Yes	No	No	No
THRAP3	No	2	No	No	No	Yes	No	No	No	No	Yes
NASP	No	2	No	Yes	No	No	No	No	No	No	Yes
CYR61	No	2	No	No	No	Yes	No	No	No	Yes	No
ATP1A1+ATP1A1OS	No	2	No	No	No	Yes	No	No	No	No	Yes
FMO5	No	2	No	No	No	No	No	Yes	No	Yes	No
OTUD7B	No	2	No	No	No	No	No	No	No	Yes	Yes
SELENBP1	No	2	No	No	No	No	No	Yes	No	No	Yes
PEA15	No	2	No	No	No	Yes	No	No	No	No	Yes
PBX1	No	2	No	No	No	Yes	No	No	No	No	Yes
MPZL1	No	2	No	Yes	No	Yes	No	No	No	No	No
MR1	No	2	No	Yes	Yes	No	No	No	No	No	No
C1orf21	Yes	2	No	No	No	Yes	No	No	No	No	Yes
GLRX2	No	2	No	No	No	Yes	No	No	No	No	Yes
ATP2B4	No	2	No	No	No	Yes	No	No	No	No	Yes
SLC45A3	Yes	2	Yes	No	No	No	No	No	No	No	Yes
SLC41A1	Yes	2	Yes	No	No	No	No	No	No	No	Yes
ATF3	No	2	No	No	No	Yes	No	No	No	No	Yes
KCTD3	Yes	2	No	No	No	Yes	No	No	No	No	Yes
ARF1	No	2	No	Yes	No	Yes	No	No	No	No	No
ID2	No	2	No	No	No	No	Yes	No	No	No	Yes
RHOB	No	2	No	No	No	Yes	No	Yes	No	No	No
CRIM1	No	2	No	No	No	No	No	No	No	Yes	Yes
GFPT1	No	2	No	No	No	Yes	No	No	No	No	Yes
MTHFD2	No	2	No	No	No	Yes	No	No	No	No	Yes
C2orf3	No	2	No	Yes	No	No	No	No	No	No	Yes
TMEM87B	No	2	No	No	No	Yes	No	No	No	No	Yes
IL1RN	Yes	2	No	Yes	No	No	No	No	Yes	No	No
ACTR3	No	2	No	Yes	No	Yes	No	No	No	No	No
COBLL1	No	2	No	Yes	No	No	No	No	No	No	Yes
SSFA2	No	2	No	No	No	No	No	Yes	No	No	Yes
DNAJC10	No	2	No	No	No	Yes	No	No	No	No	Yes
STK17B	Yes	2	Yes	No	No	No	No	No	No	No	Yes
IDH1	No	2	No	No	No	No	No	Yes	No	No	Yes
BARD1	No	2	No	No	No	Yes	No	No	No	No	Yes
LRRN1	Yes	2	Yes	No	No	No	No	No	No	No	Yes
VGLL4	No	2	No	Yes	No	No	No	Yes	No	No	No
NUP210	No	2	No	Yes	No	No	No	No	No	No	Yes
XPC	No	2	No	No	No	Yes	No	Yes	No	No	No
LRRFIP2	Yes	2	No	Yes	No	Yes	No	No	No	No	No
SCAP	No	2	No	No	No	No	No	Yes	Yes	No	No
CDC25A	No	2	No	Yes	No	No	No	No	No	Yes	No
RBM6	No	2	No	No	No	No	No	Yes	No	No	Yes
RBM5	No	2	No	Yes	No	No	No	No	No	No	Yes
EAF2	Yes	2	No	Yes	No	No	No	No	Yes	No	No
SLC15A2	Yes	2	Yes	No	No	No	No	Yes	No	No	No
CCDC14	No	2	Yes	No	No	No	No	No	No	No	Yes
RAB7A	No	2	No	No	No	No	No	Yes	No	No	Yes
C3orf25	No	2	Yes	No	No	No	No	No	No	No	Yes
WWTR1	Yes	2	No	No	No	No	No	No	Yes	Yes	No
SI	No	2	Yes	No	No	No	No	Yes	No	No	No
SERPINI1	No	2	Yes	No	No	Yes	No	No	No	No	No
PLD1	Yes	2	Yes	No	No	No	No	No	Yes	No	No
PAK2	No	2	No	No	No	No	No	Yes	No	No	Yes
TBC1D1	Yes	2	No	Yes	No	Yes	No	No	No	No	No
LIMCH1	No	2	No	Yes	No	No	No	No	No	No	Yes
SLAIN2	No	2	No	No	No	No	No	No	No	Yes	Yes
ADH5	No	2	No	Yes	No	No	No	Yes	No	No	No
ELOVL6	No	2	No	No	No	No	No	No	Yes	No	Yes
CLGN	No	2	No	Yes	No	No	No	No	No	No	Yes
SMAD1	No	2	No	Yes	No	No	No	Yes	No	No	No
LRBA	No	2	No	No	No	Yes	No	No	No	No	Yes
HPGD	Yes	2	No	No	No	No	Yes	No	Yes	No	No
SNX25	No	2	No	No	No	Yes	No	No	No	No	Yes
PTGER4	Yes	2	No	No	No	No	No	No	Yes	Yes	No
GHR	No	2	No	No	No	No	No	Yes	No	No	Yes
ELOVL7	Yes	2	No	No	No	Yes	No	No	No	No	Yes
PIK3R1	No	2	No	No	No	Yes	No	No	No	No	Yes
MCCC2	No	2	No	Yes	No	Yes	No	No	No	No	No
MRPS27	No	2	No	No	No	No	No	Yes	No	No	Yes
F2RL1	Yes	2	No	Yes	No	Yes	No	No	No	No	No
WDR41	No	2	No	No	No	Yes	No	No	No	No	Yes
SRP19	No	2	No	No	No	No	Yes	No	No	No	Yes
KCNN2	No	2	No	Yes	No	Yes	No	No	No	No	No
TRIM36	Yes	2	Yes	No	No	No	No	No	No	No	Yes
SEMA6A	No	2	No	Yes	No	No	No	No	No	No	Yes
PURA	No	2	No	No	No	Yes	No	Yes	No	No	No
CSNK1A1	No	2	No	No	No	Yes	No	No	No	No	Yes
SLC26A2	No	2	No	No	No	No	Yes	Yes	No	No	No
SSR1	No	2	No	No	No	Yes	No	No	No	No	Yes
MAK	Yes	2	Yes	No	No	No	No	No	Yes	No	No
CAP2	No	2	Yes	No	No	No	No	No	No	No	Yes
SOX4	No	2	No	Yes	No	No	No	Yes	No	No	No
HIST1H2AC	No	2	No	No	No	No	No	Yes	No	No	Yes
GNL1+PRR3	No	2	No	No	No	No	No	Yes	No	Yes	No
PBX2	No	2	No	No	No	No	No	Yes	No	No	Yes
SPDEF	Yes	2	Yes	Yes	No	No	No	No	No	No	No
VEGFA	No	2	No	No	No	Yes	No	No	No	No	Yes
PGM3	No	2	No	No	No	Yes	No	No	No	No	Yes
MANEA	Yes	2	Yes	No	No	No	No	No	No	No	Yes
SEC63	No	2	No	No	No	Yes	No	No	No	No	Yes
MICAL1	Yes	2	No	No	No	No	No	No	Yes	No	Yes
PKIB	Yes	2	No	No	No	Yes	No	No	No	No	Yes
SGK1	Yes	2	Yes	No	No	No	No	No	Yes	No	No
MYB	No	2	Yes	No	No	No	No	Yes	No	No	No
CITED2	No	2	No	No	No	No	No	Yes	No	Yes	No
AKAP12	Yes	2	No	No	No	No	Yes	No	No	No	Yes
PMS2	No	2	Yes	Yes	No	No	No	No	No	No	No
TWIST1	No	2	No	Yes	No	No	No	Yes	No	No	No
HIBADH	No	2	No	No	No	Yes	No	No	No	No	Yes
SEC61G	No	2	No	No	No	Yes	No	No	No	No	Yes
GUSB	No	2	No	No	No	No	No	Yes	No	No	Yes
CROT	No	2	Yes	No	No	No	No	No	Yes	No	No
CLDN12	No	2	No	No	No	Yes	No	No	No	No	Yes
ASNS	No	2	No	No	No	No	No	Yes	No	No	Yes
SLC26A3	Yes	2	Yes	No	No	No	No	No	No	Yes	No
ST7+ST7OT1+ST7OT2+ST7OT3+ST7OT4	No	2	No	No	No	No	Yes	No	No	No	Yes
MKLN1	No	2	No	No	No	Yes	No	No	No	No	Yes
CALD1	No	2	No	No	No	No	No	Yes	No	No	Yes
INSIG1	No	2	No	Yes	No	No	No	No	Yes	No	No
NAT1	Yes	2	Yes	Yes	No	No	No	No	No	No	No
CSGALNACT1	Yes	2	Yes	No	No	No	No	No	Yes	No	No
KCTD9	No	2	No	No	No	Yes	No	No	No	No	Yes
PPP2R2A	No	2	No	Yes	No	No	No	Yes	No	No	No
DPYSL2	No	2	No	No	No	Yes	No	Yes	No	No	No
FZD3	No	2	No	Yes	No	Yes	No	No	No	No	No
ADAM9	No	2	No	No	No	Yes	No	No	No	No	Yes
CEBPD	No	2	No	Yes	No	No	No	Yes	No	No	No
MCM4	No	2	No	Yes	No	No	No	No	No	No	Yes
SNAI2	Yes	2	Yes	No	No	Yes	No	No	No	No	No
TRAM1	No	2	No	No	No	Yes	No	No	No	No	Yes
WWP1	No	2	No	No	No	Yes	No	No	No	No	Yes
C8orf76	No	2	No	No	No	Yes	No	No	No	No	Yes
B4GALT1	No	2	No	No	No	No	Yes	No	No	No	Yes
TLE1	No	2	No	Yes	No	No	No	Yes	No	No	No
ZCCHC6	No	2	No	No	No	Yes	No	No	No	No	Yes
IARS	No	2	No	No	No	No	No	Yes	No	No	Yes
SEC61B	No	2	No	No	No	Yes	No	Yes	No	No	No
RALGPS1	No	2	No	No	No	Yes	No	No	No	No	Yes
SMS	Yes	2	No	No	No	No	Yes	No	No	No	Yes
NET1	No	2	No	No	No	Yes	No	No	No	No	Yes
KIF5B	No	2	No	No	No	Yes	No	Yes	No	No	No
SGMS1	No	2	Yes	No	No	Yes	No	No	No	No	No
LRRTM3	No	2	Yes	No	No	No	No	No	No	No	Yes
VCL	No	2	No	No	No	Yes	No	No	No	No	Yes
ADK	No	2	No	No	No	Yes	No	Yes	No	No	No
KCNMA1	No	2	Yes	No	No	No	No	No	No	No	Yes
BTAF1	No	2	No	Yes	No	No	No	No	No	No	Yes
SCD	No	2	No	Yes	No	No	Yes	No	No	No	No
C10orf118+MIR2110	No	2	No	No	No	Yes	No	No	No	No	Yes
ADM	No	2	No	Yes	No	No	No	No	Yes	No	No
PSMA1	No	2	No	No	No	Yes	No	Yes	No	No	No
NUCB2	No	2	No	No	No	Yes	No	Yes	No	No	No
LDHA	No	2	No	No	No	No	No	Yes	No	No	Yes
RCN1	No	2	No	No	No	No	No	Yes	No	No	Yes
CAPRIN1	No	2	No	No	No	No	No	Yes	No	No	Yes
CTNND1	No	2	No	No	No	No	No	Yes	No	No	Yes
FAM111B	No	2	No	No	No	No	No	No	No	Yes	Yes
SLC29A2	No	2	No	Yes	No	No	No	Yes	No	No	No
PLEKHB1	No	2	No	No	No	Yes	No	No	No	No	Yes
PICALM	No	2	No	No	No	Yes	No	No	No	No	Yes
ENDOD1	No	2	No	Yes	No	No	No	No	No	No	Yes
THYN1	No	2	No	No	No	Yes	No	No	No	No	Yes
SCNN1A	No	2	No	No	No	No	Yes	No	No	No	Yes
EPS8	No	2	No	No	No	Yes	No	Yes	No	No	No
PPFIBP1	Yes	2	Yes	No	No	No	No	No	No	No	Yes
ERGIC2	No	2	No	No	No	Yes	No	No	No	No	Yes
FGD4	Yes	2	No	No	No	No	No	No	No	Yes	Yes
SLC38A2	No	2	No	No	No	Yes	No	No	No	No	Yes
HOXC13	Yes	2	Yes	Yes	No	No	No	No	No	No	No
RAB3IP	No	2	No	No	No	Yes	No	No	No	Yes	No
PTPRR	No	2	Yes	No	No	No	No	Yes	No	No	No
BTG1	No	2	No	Yes	No	Yes	No	No	No	No	No
CHPT1+SYCP3	No	2	No	No	No	Yes	No	No	No	No	Yes
HSP90B1	No	2	No	No	No	Yes	No	No	No	No	Yes
TAOK3	No	2	No	Yes	No	No	No	No	No	No	Yes
DYNLL1	No	2	Yes	No	No	No	No	Yes	No	No	No
SAP18	No	2	No	Yes	No	No	No	Yes	No	No	No
UFM1	No	2	No	No	No	Yes	No	No	No	No	Yes
TSC22D1	No	2	No	No	No	Yes	No	No	No	No	Yes
KLF5	Yes	2	No	No	No	No	No	No	Yes	No	Yes
NDFIP2	Yes	2	No	No	No	Yes	No	No	No	No	Yes
DNAJC3	No	2	No	No	No	Yes	No	No	No	No	Yes
DHRS2	No	2	No	No	No	No	No	Yes	No	Yes	No
PRKD1	No	2	No	No	No	No	No	Yes	No	No	Yes
PSMA6	No	2	No	Yes	No	Yes	No	No	No	No	No
PLEKHH1	No	2	No	No	No	No	No	No	No	Yes	Yes
THBS1	No	2	No	Yes	No	No	No	Yes	No	No	No
MAPK6	No	2	No	No	No	Yes	No	No	No	No	Yes
TLE3	Yes	2	Yes	No	No	Yes	No	No	No	No	No
PML	No	2	No	No	No	Yes	No	Yes	No	No	No
COX5A	No	2	No	No	No	Yes	No	Yes	No	No	No
CTSH	No	2	No	No	No	No	No	Yes	No	No	Yes
HOMER2	Yes	2	No	Yes	No	No	No	No	No	No	Yes
IGF1R	Yes	2	Yes	No	No	No	No	No	No	No	Yes
MEF2A	No	2	No	No	No	No	No	Yes	No	No	Yes
PCSK6	No	2	No	No	No	No	No	Yes	No	No	Yes
PMM2	No	2	No	Yes	No	Yes	No	No	No	No	No
MIR1538+NFAT5	No	2	No	Yes	No	No	No	No	No	No	Yes
GEMIN4	No	2	No	Yes	No	No	No	No	No	Yes	No
UBE2G1	No	2	No	No	No	Yes	No	No	No	No	Yes
LASP1	No	2	No	No	No	No	No	Yes	No	No	Yes
ERBB2	No	2	No	No	No	No	No	Yes	No	No	Yes
CDC6	No	2	No	Yes	No	Yes	No	No	No	No	No
JUP	No	2	No	No	No	No	No	Yes	No	No	Yes
HOXB13	No	2	No	No	No	No	No	Yes	No	No	Yes
AKAP1	No	2	No	Yes	No	Yes	No	No	No	No	No
TMEM49	No	2	No	Yes	No	Yes	No	No	No	No	No
PPM1D	No	2	No	Yes	No	Yes	No	No	No	No	No
ERN1	No	2	No	No	No	No	No	No	No	Yes	Yes
WIPI1	Yes	2	No	No	No	No	No	No	Yes	No	Yes
ABCA5	No	2	No	No	No	Yes	No	No	No	No	Yes
ST6GALNAC1	Yes	2	Yes	No	No	No	No	No	No	No	Yes
TIMP2	No	2	No	No	No	No	No	No	Yes	No	Yes
COLEC12	No	2	No	No	No	Yes	No	No	No	No	Yes
NPC1	No	2	No	No	No	Yes	No	No	No	No	Yes
SS18	No	2	No	No	No	No	No	Yes	No	No	Yes
DSC2	No	2	No	No	No	No	No	Yes	No	No	Yes
PMAIP1	No	2	No	Yes	No	Yes	No	No	No	No	No
NFIX	No	2	No	No	No	No	No	Yes	No	No	Yes
CEBPG	No	2	No	No	No	No	No	Yes	No	No	Yes
PSMD8	No	2	No	No	No	Yes	No	No	No	No	Yes
AP2S1	No	2	No	No	No	Yes	No	No	No	No	Yes
KLK4	No	2	No	No	No	No	Yes	No	Yes	No	No
PEG3+PEG3-AS+ZIM2	No	2	No	No	No	No	Yes	No	No	No	Yes
PLCB4	No	2	No	No	No	No	No	Yes	No	No	Yes
SNAP25	No	2	No	No	No	Yes	Yes	No	No	No	No
JAG1	No	2	No	No	No	Yes	No	Yes	No	No	No
ZNF133	No	2	No	No	No	No	No	Yes	No	Yes	No
PYGB	No	2	No	No	No	Yes	No	No	No	No	Yes
APP	No	2	No	No	No	Yes	No	No	No	No	Yes
SYNJ1	Yes	2	Yes	Yes	No	No	No	No	No	No	No
PRAME	No	2	No	No	No	No	No	Yes	No	No	Yes
XBP1	No	2	No	No	No	Yes	No	No	No	No	Yes
TNRC6B	No	2	No	Yes	No	No	No	No	No	No	Yes
PACSIN2	No	2	No	No	No	Yes	No	No	No	No	Yes
ISG15	No	1	No	No	No	No	No	Yes	No	No	No
AGRN	No	1	No	No	No	No	No	No	No	No	Yes
MXRA8	No	1	No	No	No	No	No	No	No	Yes	No
SLC25A33	No	1	No	No	No	Yes	No	No	No	No	No
CLSTN1	No	1	No	No	No	No	No	No	No	No	Yes
LZIC	No	1	No	No	No	Yes	No	No	No	No	No
AGTRAP	No	1	No	No	No	Yes	No	No	No	No	No
ALDH4A1	No	1	No	No	No	No	No	Yes	No	No	No
CAPZB	No	1	No	No	No	No	No	No	No	No	Yes
EIF4G3	No	1	No	No	No	No	No	No	No	No	Yes
RAP1GAP	No	1	No	No	No	Yes	No	No	No	No	No
ID3	No	1	No	No	No	No	No	Yes	No	No	No
C1orf128	No	1	No	No	No	Yes	No	No	No	No	No
GALE	No	1	No	Yes	No	No	No	No	No	No	No
FUCA1	No	1	No	No	No	No	No	Yes	No	No	No
RCAN3	No	1	No	No	No	No	No	No	No	No	Yes
CLIC4	No	1	No	No	No	No	No	No	No	No	Yes
STMN1	No	1	No	No	No	No	No	No	No	No	Yes
RPS6KA1	No	1	No	No	No	No	No	Yes	No	No	No
FABP3	No	1	No	No	No	No	No	Yes	No	No	No
COL16A1	Yes	1	No	No	No	No	No	Yes	No	No	No
PTP4A2	No	1	No	No	No	No	No	No	No	No	Yes
KHDRBS1	No	1	No	No	No	No	No	Yes	No	No	No
EIF3I	No	1	No	No	No	No	No	Yes	No	No	No
MARCKSL1	No	1	No	No	No	No	No	No	No	No	Yes
S100PBP+YARS	No	1	No	No	No	No	No	No	No	No	Yes
SFPQ	No	1	No	No	No	No	No	No	No	No	Yes
EIF2C4	No	1	No	No	No	No	No	No	No	No	Yes
TRAPPC3	No	1	No	No	No	Yes	No	No	No	No	No
MAP7D1	No	1	No	No	No	No	No	No	No	No	Yes
C1orf113	Yes	1	No	No	No	No	No	No	No	No	Yes
C1orf122+YRDC	No	1	No	No	No	Yes	No	No	No	No	No
HIVEP3	No	1	No	No	No	No	No	Yes	No	No	No
YBX1	No	1	No	No	No	No	No	No	No	No	Yes
ELOVL1	No	1	No	Yes	No	No	No	No	No	No	No
ATP6V0B	No	1	No	No	No	Yes	No	No	No	No	No
UROD	No	1	No	No	No	No	No	Yes	No	No	No
KIAA0494	No	1	No	Yes	No	No	No	No	No	No	No
EPS15	No	1	No	No	No	No	No	No	No	No	Yes
TXNDC12	No	1	No	No	No	No	No	No	No	No	Yes
CPT2	No	1	No	No	No	No	No	Yes	No	No	No
DIO1	No	1	Yes	No	No	No	No	No	No	No	No
OMA1	No	1	No	No	No	Yes	No	No	No	No	No
JUN	No	1	No	No	No	No	No	Yes	No	No	No
NFIA	No	1	No	No	No	Yes	No	No	No	No	No
ROR1	No	1	No	No	No	No	No	Yes	No	No	No
CRYZ+TYW3	No	1	No	No	No	No	No	Yes	No	No	No
ACADM	No	1	No	No	No	No	No	Yes	No	No	No
USP33	No	1	No	No	No	No	No	No	No	No	Yes
FAM73A	No	1	No	No	No	No	No	No	No	Yes	No
PTGFR	No	1	No	No	No	No	No	No	No	No	Yes
PRKACB	No	1	No	No	No	No	No	Yes	No	No	No
CTBS+GNG5+SPATA1	No	1	No	No	No	No	No	No	No	No	Yes
BCL10	No	1	No	No	No	No	No	No	No	No	Yes
GBP3	No	1	No	No	No	No	No	No	No	Yes	No
GBP1	No	1	No	No	No	No	No	No	No	Yes	No
LRRC8D	No	1	No	Yes	No	No	No	No	No	No	No
CCDC18+TMED5	No	1	No	No	No	No	No	No	No	No	Yes
GCLM	No	1	No	No	No	No	No	Yes	No	No	No
AGL	No	1	No	No	No	No	No	Yes	No	No	No
LRRC39	No	1	No	No	No	Yes	No	No	No	No	No
EXTL2	No	1	No	No	No	Yes	No	No	No	No	No
SLC30A7	No	1	No	No	No	Yes	No	No	No	No	No
STXBP3	No	1	No	No	No	No	No	Yes	No	No	No
SARS	No	1	No	No	No	No	No	No	No	No	Yes
SORT1	No	1	No	No	No	No	No	Yes	No	No	No
PSMA5	No	1	No	No	No	Yes	No	No	No	No	No
GNAI3	No	1	No	Yes	No	No	No	No	No	No	No
GSTM3	No	1	No	No	No	No	No	Yes	No	No	No
CTTNBP2NL	No	1	No	No	No	No	No	No	No	No	Yes
MAGI3	No	1	No	No	No	No	No	No	No	No	Yes
TSHB	No	1	No	No	No	No	No	Yes	No	No	No
TBX15	Yes	1	No	No	No	No	No	No	No	No	Yes
HSD3B2	No	1	No	No	No	No	No	Yes	No	No	No
HMGCS2	No	1	No	No	No	No	No	No	Yes	No	No
NOTCH2NL	No	1	No	Yes	No	No	No	No	No	No	No
BCL9	No	1	No	No	No	No	No	No	No	No	Yes
HIST2H4A+HIST2H4B	No	1	No	No	No	No	No	Yes	No	No	No
HIST2H4A+HIST2H4B	No	1	No	No	No	No	No	Yes	No	No	No
HIST2H2BE	No	1	No	Yes	No	No	No	No	No	No	No
MTMR11	No	1	No	Yes	No	No	No	No	No	No	No
ECM1	No	1	No	No	No	No	No	Yes	No	No	No
ENSA	No	1	No	No	No	No	No	No	No	No	Yes
ARNT	No	1	No	No	No	Yes	No	No	No	No	No
RFX5	No	1	No	No	No	No	No	No	No	No	Yes
RORC	No	1	No	No	No	No	No	No	No	Yes	No
S100A11	No	1	No	No	No	Yes	No	No	No	No	No
INTS3	No	1	No	No	No	No	No	No	No	No	Yes
UBAP2L	No	1	No	No	No	No	No	No	No	No	Yes
HAX1	No	1	No	No	No	No	No	No	No	No	Yes
CKS1B	No	1	No	No	No	Yes	No	No	No	No	No
CLK2	No	1	No	No	No	No	No	Yes	No	No	No
ARHGEF2	No	1	No	No	No	No	No	No	No	No	Yes
TMEM79	Yes	1	Yes	No	No	No	No	No	No	No	No
C1orf85	No	1	No	No	No	No	No	No	No	No	Yes
CCT3	No	1	No	No	No	No	No	No	No	No	Yes
SUMO1P3	No	1	No	No	No	No	No	Yes	No	No	No
ATF6	No	1	No	No	No	No	No	Yes	No	No	No
BRP44+DCAF6	No	1	No	No	No	Yes	No	No	No	No	No
TIPRL	No	1	No	No	No	No	No	No	No	No	Yes
SLC19A2	No	1	No	No	No	No	No	No	No	No	Yes
C1orf9	No	1	No	No	No	No	No	No	No	No	Yes
RALGPS2	No	1	No	No	No	Yes	No	No	No	No	No
QSOX1	No	1	No	No	No	No	No	Yes	No	No	No
IER5	No	1	No	No	No	No	No	No	No	Yes	No
GLUL	No	1	No	No	No	No	No	No	No	No	Yes
DHX9	No	1	No	No	No	No	No	No	No	No	Yes
EDEM3	No	1	No	No	No	No	No	No	No	No	Yes
FAM129A	No	1	No	No	No	No	No	No	No	No	Yes
RNF2	No	1	No	No	No	No	No	Yes	No	No	No
PDC	No	1	No	No	No	No	No	Yes	No	No	No
RGS2	No	1	No	No	No	No	No	No	No	No	Yes
TROVE2	No	1	No	No	No	No	No	Yes	No	No	No
CFHR4	No	1	No	No	No	No	No	Yes	No	No	No
NAV1	No	1	No	No	No	No	No	No	No	No	Yes
ELF3	No	1	No	No	No	No	No	Yes	No	No	No
RABIF	No	1	No	No	No	No	No	Yes	No	No	No
BTG2	No	1	No	No	No	No	No	Yes	No	No	No
FMOD	No	1	No	No	No	No	No	Yes	No	No	No
PPP1R15B	No	1	No	No	No	No	No	No	No	No	Yes
NUCKS1	No	1	No	Yes	No	No	No	No	No	No	No
MAPKAPK2	No	1	No	Yes	No	No	No	No	No	No	No
PFKFB2	No	1	No	No	No	No	No	No	No	No	Yes
LPGAT1	No	1	No	No	No	No	No	Yes	No	No	No
DTL	No	1	No	Yes	No	No	No	No	No	No	No
CENPF	No	1	No	No	No	No	No	No	No	No	Yes
EPRS	No	1	No	No	No	No	No	No	No	No	Yes
LBR	No	1	No	No	No	No	No	Yes	No	No	No
EPHX1	No	1	No	No	No	No	No	Yes	No	No	No
PARP1	No	1	No	No	No	No	No	No	No	No	Yes
CDC42BPA	No	1	No	No	No	No	No	No	No	No	Yes
C1orf35	No	1	No	No	No	Yes	No	No	No	No	No
TRIM11	No	1	No	No	No	Yes	No	No	No	No	No
FAM89A+MIR1182	No	1	No	No	No	No	No	No	No	Yes	No
DISC1+DISC2+TSNAX+TSNAX-DISC1	No	1	No	No	No	No	No	Yes	No	No	No
SIPA1L2	No	1	No	No	No	No	No	No	No	No	Yes
PCNXL2	No	1	No	Yes	No	No	No	No	No	No	No
TARBP1	No	1	No	No	No	No	No	Yes	No	No	No
TOMM20	No	1	No	Yes	No	No	No	No	No	No	No
ARID4B	No	1	No	No	No	No	No	No	No	No	Yes
GGPS1	No	1	No	No	No	No	No	No	No	No	Yes
LGALS8+LOC100287902	No	1	No	No	No	Yes	No	No	No	No	No
ACTN2	No	1	No	No	No	Yes	No	No	No	No	No
ADSS	No	1	No	No	No	No	No	Yes	No	No	No
GRHL1	No	1	No	No	No	No	No	No	No	No	Yes
RRM2	No	1	No	No	No	No	No	No	No	No	Yes
GREB1	No	1	No	Yes	No	No	No	No	No	No	No
KCNS3	No	1	No	No	No	No	No	No	No	Yes	No
HADHB	No	1	No	No	No	No	No	Yes	No	No	No
MRPL33	No	1	No	No	No	Yes	No	No	No	No	No
BRE+LOC100302650+RBKS	No	1	No	No	No	No	No	Yes	No	No	No
MEMO1	No	1	No	Yes	No	No	No	No	No	No	No
FEZ2	No	1	No	No	No	No	No	Yes	No	No	No
CDC42EP3	Yes	1	No	Yes	No	No	No	No	No	No	No
ZFP36L2	No	1	No	No	No	No	No	Yes	No	No	No
PIGF	No	1	No	No	No	No	No	Yes	No	No	No
CALM2	No	1	No	No	No	No	No	Yes	No	No	No
KIAA1841	No	1	Yes	No	No	No	No	No	No	No	No
CCT4	No	1	No	No	No	No	No	Yes	No	No	No
MDH1	No	1	No	No	No	No	No	Yes	No	No	No
RAB1A	No	1	No	No	No	No	No	Yes	No	No	No
C1D	No	1	No	No	No	No	No	Yes	No	No	No
PNO1	No	1	No	No	No	Yes	No	No	No	No	No
ANXA4	No	1	No	No	No	Yes	No	No	No	No	No
TIA1	No	1	No	No	No	No	No	Yes	No	No	No
MCEE	No	1	No	No	No	Yes	No	No	No	No	No
SPR	No	1	No	No	No	No	No	Yes	No	No	No
CCT7	No	1	No	No	No	No	No	Yes	No	No	No
ACTG2	No	1	No	No	No	No	No	Yes	No	No	No
CTNNA2	Yes	1	No	No	No	No	No	No	Yes	No	No
SUCLG1	No	1	No	No	No	No	No	Yes	No	No	No
GGCX	No	1	No	No	No	No	No	Yes	No	No	No
REEP1	No	1	No	No	No	Yes	No	No	No	No	No
LOC654342	No	1	No	Yes	No	No	No	No	No	No	No
PROM2	No	1	No	No	No	No	No	No	No	No	Yes
TXNDC9	No	1	No	No	No	Yes	No	No	No	No	No
AFF3	No	1	No	No	No	No	No	No	No	No	Yes
IL1RL2	No	1	No	No	No	No	No	Yes	No	No	No
GCC2	No	1	No	No	No	No	No	No	No	No	Yes
CBWD2	No	1	No	No	No	No	No	No	No	No	Yes
RALB	No	1	No	No	No	No	No	Yes	No	No	No
LOC100131320+RAB6C	No	1	No	No	No	No	No	Yes	No	No	No
MZT2B+SMPD4	No	1	No	Yes	No	No	No	No	No	No	No
PLEKHB2	No	1	No	Yes	No	No	No	No	No	No	No
R3HDM1	No	1	No	No	No	No	No	Yes	No	No	No
DARS	No	1	No	No	No	No	No	Yes	No	No	No
CXCR4	Yes	1	No	No	No	No	No	No	Yes	No	No
KYNU	No	1	No	No	No	No	No	Yes	No	No	No
ACVR1	No	1	No	No	No	No	No	Yes	No	No	No
TANC1	No	1	No	No	No	No	No	No	No	No	Yes
CD302+LY75+LY75-CD302	No	1	No	No	No	No	No	Yes	No	No	No
TANK	No	1	No	No	No	No	No	Yes	No	No	No
PSMD14	No	1	No	No	No	No	No	Yes	No	No	No
GCG	No	1	No	No	No	No	No	Yes	No	No	No
GCA	No	1	No	No	No	No	No	Yes	No	No	No
GALNT3	No	1	No	No	No	No	No	Yes	No	No	No
LASS6	No	1	No	Yes	No	No	No	No	No	No	No
SSB	No	1	No	No	No	No	No	Yes	No	No	No
SP3	No	1	No	No	No	No	No	Yes	No	No	No
NFE2L2	No	1	No	No	No	No	No	Yes	No	No	No
OSBPL6	No	1	No	No	No	No	No	No	No	No	Yes
TTN	No	1	No	No	No	No	No	No	No	No	Yes
CCDC141	Yes	1	Yes	No	No	No	No	No	No	No	No
ZNF385B	No	1	No	No	No	No	No	No	Yes	No	No
NCKAP1	No	1	No	No	No	No	No	No	No	No	Yes
CALCRL	No	1	No	No	No	No	No	Yes	No	No	No
TFPI	No	1	No	No	No	No	No	Yes	No	No	No
ORMDL1+PMS1	No	1	No	No	No	No	No	Yes	No	No	No
STAT4	No	1	No	No	Yes	No	No	No	No	No	No
OBFC2A	No	1	No	No	No	No	No	No	No	No	Yes
TMEFF2	No	1	No	No	No	No	No	No	No	No	Yes
SLC39A10	Yes	1	No	No	No	No	No	No	No	No	Yes
DNAH7	No	1	No	No	No	No	No	No	No	Yes	No
ANKRD44	No	1	No	No	No	Yes	No	No	No	No	No
COQ10B	No	1	No	No	No	Yes	No	No	No	No	No
HSPD1+HSPE1	No	1	No	No	No	No	No	Yes	No	No	No
MOBKL3	No	1	No	Yes	No	No	No	No	No	No	No
CLK1	No	1	No	No	No	No	No	No	No	No	Yes
CASP10	No	1	No	No	Yes	No	No	No	No	No	No
ABI2	No	1	No	No	No	No	No	Yes	No	No	No
RAPH1	No	1	No	No	No	No	No	No	No	No	Yes
GPR1	No	1	No	No	Yes	No	No	No	No	No	No
MAP2	No	1	No	No	No	No	No	Yes	No	No	No
CPS1	No	1	No	No	No	No	No	Yes	No	No	No
ABCA12	Yes	1	No	No	No	No	No	No	No	No	Yes
ATIC	No	1	No	No	No	No	No	No	No	No	Yes
RPL37A	No	1	No	No	No	No	No	No	No	Yes	No
PNKD	No	1	No	No	No	Yes	No	No	No	No	No
SLC4A3	No	1	No	No	No	Yes	No	No	No	No	No
NCL	No	1	No	No	No	No	No	No	No	No	Yes
PTMA	No	1	No	No	No	No	No	No	No	No	Yes
ALPPL2	No	1	No	No	No	No	No	Yes	No	No	No
TIGD1	No	1	No	No	No	No	No	Yes	No	No	No
SAG	No	1	No	No	No	No	No	Yes	No	No	No
SH3BP4	No	1	No	No	No	No	No	No	No	Yes	No
MLPH	No	1	No	No	No	No	No	No	No	No	Yes
HES6	No	1	No	No	No	No	Yes	No	No	No	No
GPC1	No	1	No	No	No	No	No	Yes	No	No	No
HDLBP+SEPT2	No	1	No	No	No	No	No	No	No	No	Yes
ITPR1	No	1	No	Yes	No	No	No	No	No	No	No
OXTR	No	1	No	No	No	No	No	Yes	No	No	No
SRGAP3	Yes	1	No	No	No	No	No	No	No	No	Yes
SETD5	No	1	No	No	No	No	No	No	No	No	Yes
VHL	No	1	No	No	No	No	No	Yes	No	No	No
SEC13	No	1	No	No	No	Yes	No	No	No	No	No
IQSEC1	No	1	No	No	No	No	No	No	No	No	Yes
NR2C2	No	1	No	No	No	No	No	No	No	Yes	No
MRPS25	No	1	No	No	No	No	No	No	No	No	Yes
HACL1	No	1	No	No	No	No	No	No	No	No	Yes
BTD	No	1	No	No	No	Yes	No	No	No	No	No
ANKRD28	No	1	No	No	No	No	No	No	No	No	Yes
TBC1D5	No	1	No	No	No	No	No	No	No	No	Yes
UBE2E2	No	1	No	No	No	Yes	No	No	No	No	No
THRB	No	1	No	No	No	Yes	No	No	No	No	No
GPD1L	No	1	No	Yes	No	No	No	No	No	No	No
UBP1	No	1	No	No	No	No	No	No	No	No	Yes
GOLGA4	No	1	No	No	No	No	No	No	No	No	Yes
RPL14	No	1	No	No	No	No	No	No	No	No	Yes
VIPR1	No	1	No	Yes	No	No	No	No	No	No	No
SS18L2	No	1	No	Yes	No	No	No	No	No	No	No
SNRK	No	1	No	No	No	No	No	Yes	No	No	No
FYCO1	No	1	No	No	No	No	No	No	No	No	Yes
CCDC51	No	1	No	Yes	No	No	No	No	No	No	No
COL7A1+MIR711	No	1	No	No	No	No	No	Yes	No	No	No
UQCRC1	No	1	No	No	No	No	No	No	No	No	Yes
PRKAR2A	No	1	No	Yes	No	No	No	No	No	No	No
ARIH2+C3orf71	No	1	No	Yes	No	No	No	No	No	No	No
WDR6	No	1	No	No	No	No	No	No	No	No	Yes
IMPDH2	No	1	No	No	No	No	No	No	No	No	Yes
LAMB2	No	1	No	No	No	No	No	No	No	No	Yes
RHOA	No	1	No	No	No	No	No	Yes	No	No	No
DAG1	No	1	No	No	No	No	No	No	No	No	Yes
GNAT1	No	1	No	No	Yes	No	No	No	No	No	No
SEMA3B	No	1	No	No	No	No	No	Yes	No	No	No
HYAL1	No	1	No	No	No	No	No	Yes	No	No	No
RASSF1	No	1	No	No	No	No	No	No	No	Yes	No
MAPKAPK3	No	1	No	No	No	No	No	Yes	No	No	No
VPRBP	No	1	No	No	No	No	No	No	No	No	Yes
NISCH	No	1	No	No	No	No	No	No	No	No	Yes
TKT	No	1	No	No	No	No	No	No	No	No	Yes
SELK	No	1	No	No	No	Yes	No	No	No	No	No
IL17RD	No	1	No	No	No	No	No	No	No	Yes	No
ARF4	No	1	No	No	No	Yes	No	No	No	No	No
FLNB	No	1	No	No	No	No	No	No	No	No	Yes
DNASE1L3	No	1	No	No	No	No	No	Yes	No	No	No
PDHB	No	1	No	No	No	No	No	No	No	No	Yes
FAM107A	Yes	1	Yes	No	No	No	No	No	No	No	No
SUCLG2	No	1	No	No	No	No	No	No	No	No	Yes
ARL6IP5	No	1	No	No	No	No	No	No	No	No	Yes
EPHA3	No	1	No	No	No	No	No	Yes	No	No	No
ALCAM	No	1	No	No	No	No	No	Yes	No	No	No
CBLB	No	1	No	No	No	No	No	Yes	No	No	No
IFT57	No	1	No	Yes	No	No	No	No	No	No	No
PHLDB2+PLCXD2	No	1	Yes	No	No	No	No	No	No	No	No
ATP6V1A	No	1	No	No	No	No	No	Yes	No	No	No
C3orf1	No	1	No	No	No	Yes	No	No	No	No	No
POPDC2	No	1	No	No	No	Yes	No	No	No	No	No
GTF2E1	No	1	No	No	No	No	No	Yes	No	No	No
STXBP5L	No	1	No	No	No	No	No	No	No	No	Yes
MYLK	No	1	Yes	No	No	No	No	No	No	No	No
ITGB5	No	1	No	No	No	No	No	Yes	No	No	No
SLC12A8	No	1	No	No	No	No	No	Yes	No	No	No
KLF15	No	1	Yes	No	No	No	No	No	No	No	No
PODXL2	No	1	No	No	No	No	No	No	No	No	Yes
RPN1	No	1	No	No	No	Yes	No	No	No	No	No
MRPL3	No	1	No	No	No	No	No	Yes	No	No	No
DNAJC13	No	1	No	No	No	No	No	No	No	No	Yes
SRPRB	No	1	No	No	No	Yes	No	No	No	No	No
ANAPC13+CEP63	No	1	No	No	No	Yes	No	No	No	No	No
NCK1	No	1	No	No	No	No	No	Yes	No	No	No
PIK3CB	No	1	No	No	No	No	No	Yes	No	No	No
RBP2	No	1	No	No	No	No	No	No	No	Yes	No
C3orf58	Yes	1	Yes	No	No	No	No	No	No	No	No
HLTF	No	1	No	No	No	No	No	Yes	No	No	No
TM4SF18	No	1	No	No	No	No	No	No	No	Yes	No
SERP1	No	1	No	No	No	Yes	No	No	No	No	No
LOC401093+MBNL1	No	1	No	No	No	No	No	No	No	Yes	No
P2RY1	No	1	No	No	No	No	No	No	Yes	No	No
SLC33A1	No	1	No	No	No	Yes	No	No	No	No	No
MLF1	No	1	No	No	No	No	No	Yes	No	No	No
GFM1	No	1	No	No	No	Yes	No	No	No	No	No
SLITRK3	No	1	Yes	No	No	No	No	No	No	No	No
GOLIM4	No	1	No	No	No	No	No	Yes	No	No	No
MYNN	No	1	No	Yes	No	No	No	No	No	No	No
LRRC31	Yes	1	No	No	No	No	No	No	Yes	No	No
KLHL24	No	1	No	No	No	No	No	No	No	No	Yes
YEATS2	No	1	No	No	No	No	No	No	No	No	Yes
ABCC5	No	1	No	No	No	No	No	No	No	No	Yes
EIF2B5	No	1	No	No	No	No	No	No	No	No	Yes
PSMD2	No	1	No	No	No	No	No	No	No	No	Yes
MAP3K13	No	1	No	Yes	No	No	No	No	No	No	No
AHSG	No	1	No	No	No	Yes	No	No	No	No	No
EIF4A2	No	1	No	No	No	No	No	No	No	No	Yes
LOC339929+LPP	No	1	No	No	No	No	No	Yes	No	No	No
OPA1	No	1	No	No	No	No	No	No	No	No	Yes
HES1	No	1	No	No	No	No	No	Yes	No	No	No
TNK2	No	1	No	No	No	Yes	No	No	No	No	No
TFRC	No	1	No	No	No	No	No	No	No	No	Yes
NCBP2	No	1	No	No	No	No	No	Yes	No	No	No
TACC3	No	1	No	No	No	No	No	No	No	No	Yes
LRPAP1	No	1	No	No	No	No	No	Yes	No	No	No
WFS1	No	1	No	No	No	No	No	No	No	Yes	No
HS3ST1	No	1	No	No	No	Yes	No	No	No	No	No
QDPR	No	1	No	No	No	No	No	Yes	No	No	No
RBPJ	No	1	No	No	No	Yes	No	No	No	No	No
PGM2	No	1	No	No	No	Yes	No	No	No	No	No
UGDH	No	1	No	No	No	No	Yes	No	No	No	No
RHOH	No	1	No	No	No	No	No	Yes	No	No	No
TMEM33	No	1	No	No	No	No	No	No	No	No	Yes
ATP8A1	No	1	Yes	No	No	No	No	No	No	No	No
FRYL	No	1	No	Yes	No	No	No	No	No	No	No
SGCB	No	1	No	No	No	No	No	Yes	No	No	No
PAICS	No	1	No	No	No	No	No	Yes	No	No	No
CSN3	No	1	No	No	No	No	No	Yes	No	No	No
SHROOM3	No	1	No	No	No	No	No	No	No	No	Yes
WDFY3	No	1	No	Yes	No	No	No	No	No	No	No
PTPN13	No	1	No	No	No	No	No	No	No	No	Yes
AFF1	No	1	No	No	No	No	No	Yes	No	No	No
HSD17B11	No	1	No	No	No	Yes	No	No	No	No	No
PPM1K	No	1	No	No	No	No	No	No	No	No	Yes
BMPR1B	No	1	No	No	No	No	No	Yes	No	No	No
ADH1C	Yes	1	No	No	No	No	No	No	Yes	No	No
DNAJB14	No	1	No	No	No	No	No	No	No	No	Yes
H2AFZ	No	1	No	No	No	No	No	Yes	No	No	No
PPP3CA	No	1	No	No	No	No	No	No	No	No	Yes
UBE2D3	No	1	No	No	No	No	No	Yes	No	No	No
TACR3	No	1	No	No	No	No	No	Yes	No	No	No
PAPSS1	No	1	No	No	No	No	No	No	No	No	Yes
CYP2U1	Yes	1	Yes	No	No	No	No	No	No	No	No
SEC24B	No	1	No	No	No	No	No	No	No	No	Yes
ALPK1	No	1	No	No	No	No	No	No	No	No	Yes
MYOZ2	No	1	No	No	Yes	No	No	No	No	No	No
FABP2	No	1	No	No	No	No	No	Yes	No	No	No
ANKRD50	No	1	No	No	No	No	No	No	No	Yes	No
SLC7A11	No	1	No	No	No	No	No	No	No	No	Yes
SETD7	No	1	No	No	No	No	No	No	No	No	Yes
ELMOD2	No	1	No	No	No	No	No	No	No	No	Yes
USP38	No	1	No	No	No	Yes	No	No	No	No	No
ABCE1+ANAPC10	No	1	No	No	No	Yes	No	No	No	No	No
OTUD4	No	1	No	No	No	No	No	Yes	No	No	No
FAM198B	Yes	1	Yes	No	No	No	No	No	No	No	No
TMEM144	Yes	1	Yes	No	No	No	No	No	No	No	No
ETFDH	No	1	No	No	No	No	No	Yes	No	No	No
SC4MOL	No	1	No	No	No	Yes	No	No	No	No	No
TLL1	No	1	No	No	No	No	No	No	No	No	Yes
CLCN3	No	1	No	No	No	No	No	Yes	No	No	No
GALNT7	No	1	No	No	No	No	No	No	No	No	Yes
HMGB2	No	1	No	No	No	No	No	No	No	No	Yes
FBXO8+KIAA1712	No	1	No	No	No	Yes	No	No	No	No	No
SPCS3	No	1	No	No	No	Yes	No	No	No	No	No
IRF2	No	1	No	No	No	No	No	Yes	No	No	No
ACSL1	No	1	No	No	No	No	No	Yes	No	No	No
SDHA	No	1	No	No	No	No	No	Yes	No	No	No
SEMA5A	No	1	No	No	No	Yes	No	No	No	No	No
GOLPH3	No	1	No	No	No	Yes	No	No	No	No	No
TARS	No	1	No	No	No	No	No	No	No	No	Yes
C9	No	1	No	No	No	No	No	Yes	No	No	No
PRKAA1	No	1	No	No	No	No	No	Yes	No	No	No
C5orf28	No	1	No	No	No	No	No	No	No	No	Yes
SKIV2L2	No	1	No	No	No	No	No	Yes	No	No	No
PART1+PDE4D	No	1	Yes	No	No	No	No	No	No	No	No
PPWD1	No	1	No	No	No	No	No	Yes	No	No	No
ERBB2IP	No	1	No	No	No	No	No	No	No	No	Yes
MAST4	No	1	No	No	No	No	No	No	No	No	Yes
CCNB1	No	1	No	No	No	No	No	No	No	No	Yes
CDK7	No	1	No	No	No	No	No	Yes	No	No	No
RAD17+TAF9	No	1	No	No	No	No	No	Yes	No	No	No
OCLN	No	1	No	No	No	Yes	No	No	No	No	No
SMN1+SMN2	No	1	No	No	No	No	No	Yes	No	No	No
SMN1+SMN2	No	1	No	No	No	No	No	Yes	No	No	No
NAIP	No	1	No	No	No	No	No	Yes	No	No	No
GTF2H2	No	1	No	No	No	No	No	Yes	No	No	No
SCAMP1	No	1	No	No	No	No	No	No	No	Yes	No
DHFR+MSH3	No	1	No	No	No	No	No	Yes	No	No	No
ZCCHC9	No	1	No	No	No	Yes	No	No	No	No	No
SSBP2	No	1	No	No	No	Yes	No	No	No	No	No
RASA1	No	1	No	No	No	No	No	Yes	No	No	No
LYSMD3	No	1	No	No	No	No	No	No	No	No	Yes
GLRX	No	1	No	No	No	No	No	Yes	No	No	No
PAM	No	1	No	No	No	No	No	Yes	No	No	No
EFNA5	No	1	No	No	No	No	No	Yes	No	No	No
MAN2A1	No	1	No	No	No	No	No	Yes	No	No	No
SLC25A46	No	1	No	No	No	No	No	Yes	No	No	No
C5orf13	No	1	No	No	No	Yes	No	No	No	No	No
APC	No	1	No	No	No	No	No	Yes	No	No	No
TICAM2+TMED7+TMED7-TICAM2	No	1	No	No	No	Yes	No	No	No	No	No
AP3S1	No	1	No	No	No	No	No	Yes	No	No	No
HSD17B4	No	1	No	No	No	Yes	No	No	No	No	No
PPIC	No	1	No	No	No	Yes	No	No	No	No	No
LMNB1	No	1	No	No	No	No	No	No	No	No	Yes
SLC12A2	No	1	No	No	No	Yes	No	No	No	No	No
HINT1	No	1	No	No	No	Yes	No	No	No	No	No
SLC22A5	No	1	No	No	No	No	No	No	No	Yes	No
RAD50	No	1	No	No	No	No	No	Yes	No	No	No
AFF4	No	1	No	No	No	No	No	No	No	No	Yes
HSPA4	No	1	No	No	No	No	No	Yes	No	No	No
UBE2B	No	1	No	No	No	Yes	No	No	No	No	No
PHF15	No	1	No	No	No	No	No	Yes	No	No	No
SEC24A	No	1	No	No	No	Yes	No	No	No	No	No
SPOCK1	Yes	1	No	No	No	No	No	No	Yes	No	No
GFRA3	No	1	No	No	Yes	No	No	No	No	No	No
CDC25C	No	1	No	No	No	No	No	Yes	No	No	No
HSPA9	No	1	No	No	No	No	No	No	No	No	Yes
CTNNA1	No	1	No	No	No	No	No	No	No	No	Yes
MATR3+SNHG4	No	1	No	No	No	No	No	No	No	Yes	No
HBEGF	No	1	No	No	No	No	No	No	No	No	Yes
PCDH1	No	1	No	No	No	No	No	No	No	No	Yes
ARHGAP26	No	1	No	No	No	No	No	No	No	No	Yes
ADRB2	No	1	No	Yes	No	No	No	No	No	No	No
GRPEL2	No	1	No	No	No	No	No	No	No	No	Yes
PDE6A	No	1	No	No	No	No	No	Yes	No	No	No
ANXA6	No	1	No	No	No	No	No	No	No	No	Yes
ITK	No	1	No	No	No	No	No	Yes	No	No	No
CYFIP2	No	1	No	No	No	No	No	No	No	No	Yes
THG1L	No	1	No	No	No	No	No	No	No	Yes	No
CCNG1	No	1	No	No	No	No	No	Yes	No	No	No
PANK3	No	1	No	No	No	No	No	No	No	No	Yes
STC2	No	1	No	No	No	No	No	No	No	No	Yes
CPEB4	No	1	No	No	No	No	No	No	No	No	Yes
DBN1	No	1	No	No	No	No	No	No	No	No	Yes
PDLIM7	No	1	No	No	No	No	No	Yes	No	No	No
MGAT4B+SQSTM1	No	1	No	No	No	No	No	Yes	No	No	No
TBC1D9B	No	1	No	No	No	No	No	No	No	No	Yes
TRIM52	No	1	No	No	No	No	No	No	No	No	Yes
RIPK1	No	1	No	No	No	No	No	Yes	No	No	No
BPHL	No	1	No	No	No	No	No	No	No	No	Yes
RREB1	No	1	No	Yes	No	No	No	No	No	No	No
EEF1E1	No	1	No	No	No	Yes	No	No	No	No	No
PAK1IP1	Yes	1	Yes	No	No	No	No	No	No	No	No
ATXN1	No	1	No	No	No	No	No	No	No	No	Yes
RBM24	No	1	No	No	No	No	No	No	No	No	Yes
TRIM38	No	1	No	Yes	No	No	No	No	No	No	No
HIST1H3A	No	1	No	No	No	No	No	Yes	No	No	No
HIST1H4A	No	1	No	No	No	No	No	Yes	No	No	No
HIST1H3B	No	1	No	No	No	No	No	Yes	No	No	No
HIST1H2BC	No	1	No	No	No	No	No	Yes	No	No	No
HIST1H4E	No	1	No	Yes	No	No	No	No	No	No	No
HIST1H3E	No	1	No	Yes	No	No	No	No	No	No	No
HIST1H4H	No	1	No	No	No	No	No	No	No	Yes	No
HIST1H2AG	No	1	No	No	No	No	No	Yes	No	No	No
HIST1H2BK	No	1	No	No	No	No	No	Yes	No	No	No
HIST1H2AH	No	1	No	No	No	No	No	Yes	No	No	No
ZNF184	No	1	No	No	No	No	No	Yes	No	No	No
PPP1R11	No	1	No	No	No	No	No	Yes	No	No	No
TRIM10	No	1	No	No	No	No	No	Yes	No	No	No
HLA-E	No	1	No	No	No	No	No	Yes	No	No	No
PPP1R10	No	1	No	No	No	No	No	No	No	No	Yes
DDR1	No	1	No	No	No	No	No	Yes	No	No	No
AIF1	No	1	No	No	No	No	No	Yes	No	No	No
SLC44A4	No	1	No	No	No	No	No	No	No	No	Yes
DOM3Z+STK19	No	1	No	No	No	No	No	Yes	No	No	No
C4A+C4B	No	1	No	No	No	Yes	No	No	No	No	No
STK19	No	1	No	No	No	No	No	Yes	No	No	No
C4A+C4B	No	1	No	No	No	Yes	No	No	No	No	No
AGER	No	1	No	No	No	No	No	Yes	No	No	No
HLA-DMA	No	1	No	Yes	No	No	No	No	No	No	No
HLA-DOA	No	1	No	No	No	No	No	Yes	No	No	No
SLC39A7	No	1	No	No	No	No	No	No	No	No	Yes
C6orf125	No	1	No	No	No	No	No	No	No	Yes	No
ZNF76	No	1	No	No	No	No	No	Yes	No	No	No
CDKN1A	No	1	No	Yes	No	No	No	No	No	No	No
GLO1	No	1	No	Yes	No	No	No	No	No	No	No
PGC	No	1	No	No	No	No	No	Yes	No	No	No
GNMT	Yes	1	No	Yes	No	No	No	No	No	No	No
GTPBP2	No	1	No	No	No	No	No	No	No	No	Yes
MRPS18A	No	1	No	Yes	No	No	No	No	No	No	No
RUNX2	No	1	No	No	No	No	No	Yes	No	No	No
ENPP5	No	1	No	No	No	Yes	No	No	No	No	No
MCM3	No	1	No	Yes	No	No	No	No	No	No	No
TRAM2	No	1	No	No	No	No	No	Yes	No	No	No
GSTA4	No	1	No	No	No	No	No	No	No	Yes	No
PRIM2	No	1	No	Yes	No	No	No	No	No	No	No
HMGN3	No	1	No	No	No	No	No	Yes	No	No	No
DOPEY1	No	1	No	No	No	Yes	No	No	No	No	No
ME1	No	1	No	No	No	No	No	No	No	No	Yes
PNRC1	No	1	No	No	No	No	No	Yes	No	No	No
GPR63	Yes	1	Yes	No	No	No	No	No	No	No	No
DDO	No	1	No	No	No	No	No	Yes	No	No	No
GTF3C6	No	1	No	No	No	Yes	No	No	No	No	No
FRK	No	1	No	No	No	No	No	No	No	No	Yes
DSE	No	1	No	No	No	Yes	No	No	No	No	No
NUS1	No	1	No	No	No	No	No	Yes	No	No	No
SLC35F1	No	1	No	No	No	Yes	No	No	No	No	No
MAN1A1	Yes	1	No	Yes	No	No	No	No	No	No	No
HSF2	No	1	No	No	No	No	No	Yes	No	No	No
SERINC1	No	1	No	No	No	No	No	No	No	No	Yes
ENPP1	No	1	No	No	No	No	No	Yes	No	No	No
KIAA1244	No	1	No	No	No	No	No	No	No	No	Yes
HEBP2	No	1	No	No	No	No	No	No	No	No	Yes
VTA1	No	1	Yes	No	No	No	No	No	No	No	No
HIVEP2	No	1	No	No	No	No	No	No	No	No	Yes
SHPRH	No	1	No	No	No	No	No	No	No	No	Yes
SASH1	No	1	No	No	No	No	No	No	No	No	Yes
RGS17	No	1	Yes	No	No	No	No	No	No	No	No
CNKSR3	No	1	Yes	No	No	No	No	No	No	No	No
DYNLT1	No	1	No	No	No	No	No	Yes	No	No	No
ACAT2+LOC100129518	No	1	No	No	No	Yes	No	No	No	No	No
SLC22A3	No	1	No	No	No	Yes	No	No	No	No	No
PDE10A	No	1	No	No	No	No	No	No	No	No	Yes
GPER	No	1	No	No	No	No	No	Yes	No	No	No
FTSJ2	No	1	No	Yes	No	No	No	No	No	No	No
EIF3B	No	1	No	No	No	No	No	No	No	No	Yes
GNA12	No	1	No	No	No	No	No	No	No	Yes	No
SDK1	Yes	1	No	No	No	No	No	No	No	Yes	No
KDELR2	No	1	No	No	No	Yes	No	No	No	No	No
ARL4A	No	1	No	No	No	No	No	No	No	Yes	No
ETV1	No	1	No	No	No	No	No	Yes	No	No	No
DGKB	No	1	No	No	No	No	No	No	No	Yes	No
TSPAN13	No	1	No	No	No	No	No	No	No	No	Yes
CDCA7L	No	1	No	No	No	No	No	No	No	No	Yes
CYCS	No	1	No	No	No	Yes	No	No	No	No	No
CBX3	No	1	No	No	No	No	No	Yes	No	No	No
TAX1BP1	No	1	No	No	No	No	No	No	No	No	Yes
ZNRF2	No	1	No	No	No	Yes	No	No	No	No	No
GARS	No	1	No	No	No	No	No	No	No	No	Yes
PDE1C	No	1	No	No	No	No	No	Yes	No	No	No
ANLN+KIAA0895	No	1	No	No	No	No	No	No	No	No	Yes
STARD3NL	No	1	No	No	No	Yes	No	No	No	No	No
VPS41	No	1	No	No	No	No	No	Yes	No	No	No
GLI3	No	1	No	No	No	No	No	Yes	No	No	No
BLVRA	No	1	No	No	No	No	No	Yes	No	No	No
HUS1	No	1	No	No	No	No	No	No	No	No	Yes
CDC14C	No	1	No	No	No	Yes	No	No	No	No	No
FIGNL1	No	1	No	No	No	No	No	No	No	No	Yes
CHCHD2	No	1	No	No	No	Yes	No	No	No	No	No
ZNF680	No	1	No	No	No	Yes	No	No	No	No	No
ERV3	No	1	Yes	No	No	No	No	No	No	No	No
SBDS	No	1	No	No	No	No	No	No	No	No	Yes
LAT2	Yes	1	No	No	No	No	No	No	Yes	No	No
GTF2I	No	1	No	No	No	No	No	Yes	No	No	No
FGL2	No	1	No	No	No	No	No	Yes	No	No	No
PTPN12	No	1	No	No	No	No	No	Yes	No	No	No
SEMA3C	No	1	No	Yes	No	No	No	No	No	No	No
KIAA1324L	No	1	No	No	No	No	No	No	No	No	Yes
STEAP4	Yes	1	No	No	No	No	No	No	Yes	No	No
CYP51A1	No	1	No	No	No	No	No	No	No	No	Yes
ARPC1B	No	1	No	No	No	Yes	No	No	No	No	No
CYP3A7	No	1	No	No	No	No	No	Yes	No	No	No
AZGP1	No	1	No	No	No	No	Yes	No	No	No	No
ZKSCAN1	No	1	No	No	No	No	No	Yes	No	No	No
CNPY4+TAF6	No	1	No	No	No	No	No	Yes	No	No	No
PCOLCE	No	1	No	No	No	No	No	Yes	No	No	No
ACHE	No	1	No	No	No	No	No	Yes	No	No	No
NAPEPLD	No	1	Yes	No	No	No	No	No	No	No	No
RELN	No	1	No	No	No	No	No	Yes	No	No	No
ATXN7L1	No	1	No	No	No	No	No	No	No	No	Yes
PIK3CG	No	1	No	No	No	No	No	Yes	No	No	No
PRKAR2B	No	1	No	No	No	No	No	Yes	No	No	No
COG5+DUS4L	No	1	No	No	No	No	No	No	No	No	Yes
BCAP29	No	1	No	No	No	No	No	No	No	No	Yes
CBLL1	Yes	1	No	No	No	No	No	No	No	No	Yes
PNPLA8	No	1	No	No	No	No	No	No	No	No	Yes
THAP5	No	1	No	No	No	Yes	No	No	No	No	No
DOCK4	No	1	No	No	Yes	No	No	No	No	No	No
TES	No	1	No	No	No	No	No	No	No	No	Yes
CAPZA2	No	1	No	No	No	No	No	Yes	No	No	No
FAM3C	No	1	No	No	No	No	No	Yes	No	No	No
AASS	No	1	No	No	No	No	No	No	No	No	Yes
NDUFA5	No	1	No	No	No	No	No	Yes	No	No	No
SND1	No	1	No	Yes	No	No	No	No	No	No	No
LEP	No	1	No	No	No	No	No	Yes	No	No	No
MEST	No	1	No	No	No	No	No	Yes	No	No	No
FLJ43663	No	1	No	No	No	No	No	No	No	Yes	No
PODXL	No	1	No	No	No	No	No	No	No	No	Yes
EXOC4	No	1	No	No	No	No	No	No	No	Yes	No
CREB3L2	No	1	No	No	No	Yes	No	No	No	No	No
ZC3HAV1	No	1	No	Yes	No	No	No	No	No	No	No
HIPK2	No	1	No	No	No	No	No	No	No	No	Yes
ARHGEF5	No	1	No	No	No	No	No	Yes	No	No	No
CNTNAP2	No	1	No	No	No	No	No	No	No	Yes	No
CUL1	No	1	No	No	No	No	No	Yes	No	No	No
SMARCD3	No	1	No	No	No	No	No	Yes	No	No	No
MLL3	No	1	No	No	No	No	No	No	No	No	Yes
XRCC2	No	1	No	No	No	No	No	Yes	No	No	No
ARHGEF10	No	1	No	No	No	No	No	No	No	No	Yes
CSMD1	No	1	No	No	No	No	No	No	No	No	Yes
ANGPT2	Yes	1	No	No	No	No	No	No	No	No	Yes
AGPAT5	No	1	No	No	No	Yes	No	No	No	No	No
FDFT1	No	1	No	Yes	No	No	No	No	No	No	No
CTSB	No	1	No	No	No	No	No	Yes	No	No	No
TUSC3	No	1	No	No	No	No	No	Yes	No	No	No
SLC7A2	No	1	No	No	No	No	No	No	No	No	Yes
PDGFRL	No	1	No	No	No	No	No	No	Yes	No	No
ASAH1	No	1	No	No	No	Yes	No	No	No	No	No
PSD3	No	1	No	No	No	No	No	No	No	No	Yes
INTS10	No	1	No	No	No	Yes	No	No	No	No	No
SLC39A14	No	1	No	No	No	No	No	Yes	No	No	No
EGR3	No	1	No	No	No	Yes	No	No	No	No	No
TNFRSF10B	No	1	No	No	No	No	No	No	No	No	Yes
ENTPD4	No	1	No	No	No	No	No	No	No	Yes	No
SLC25A37	No	1	No	Yes	No	No	No	No	No	No	No
ADAM7	No	1	No	Yes	No	No	No	No	No	No	No
NEFL	No	1	No	No	No	No	No	Yes	No	No	No
CHRNA2	Yes	1	Yes	No	No	No	No	No	No	No	No
CLU	No	1	No	No	No	No	No	Yes	No	No	No
DUSP4	No	1	No	No	No	No	No	Yes	No	No	No
TMEM66	No	1	No	No	No	No	No	No	No	No	Yes
LEPROTL1	No	1	No	No	No	Yes	No	No	No	No	No
GTF2E2	No	1	No	No	No	Yes	No	No	No	No	No
GSR	No	1	No	No	No	No	Yes	No	No	No	No
PPP2CB	No	1	No	No	No	Yes	No	No	No	No	No
PPAPDC1B	No	1	No	No	No	Yes	No	No	No	No	No
TACC1	No	1	No	Yes	No	No	No	No	No	No	No
ADAM32	No	1	No	No	No	No	No	No	No	Yes	No
ADAM2	No	1	No	No	No	No	No	No	No	No	Yes
ANK1	Yes	1	No	No	No	No	No	No	No	Yes	No
C8orf40+SLC20A2	No	1	No	No	No	Yes	No	No	No	No	No
UBE2V2	No	1	No	No	No	No	No	Yes	No	No	No
OPRK1	Yes	1	No	No	No	No	No	Yes	No	No	No
TCEA1	No	1	No	No	No	No	No	No	No	No	Yes
FAM110B	No	1	No	No	No	No	No	Yes	No	No	No
SDCBP	No	1	No	No	No	Yes	No	No	No	No	No
PDE7A	No	1	No	No	No	No	No	Yes	No	No	No
SGK3	No	1	No	No	No	Yes	No	No	No	No	No
RPL7	No	1	No	No	No	No	No	Yes	No	No	No
TCEB1	No	1	No	No	No	Yes	No	No	No	No	No
ZFHX4	No	1	No	No	No	Yes	No	No	No	No	No
PKIA	No	1	No	No	No	No	No	Yes	No	No	No
IMPA1	No	1	No	No	No	No	No	Yes	No	No	No
DECR1	No	1	No	No	No	No	No	Yes	No	No	No
GEM	No	1	No	No	No	No	No	Yes	No	No	No
INTS8	No	1	No	Yes	No	No	No	No	No	No	No
TP53INP1	No	1	No	No	No	No	No	No	No	No	Yes
MATN2	No	1	No	No	No	Yes	No	No	No	No	No
OSR2	Yes	1	Yes	No	No	No	No	No	No	No	No
GRHL2	No	1	Yes	No	No	No	No	No	No	No	No
KLF10	No	1	No	No	No	No	No	Yes	No	No	No
TTC35	No	1	No	No	No	No	No	No	No	No	Yes
TRPS1	No	1	No	No	No	Yes	No	No	No	No	No
EXT1	No	1	No	No	No	No	No	Yes	No	No	No
MAL2	No	1	No	No	No	No	No	No	No	No	Yes
NOV	Yes	1	No	No	No	No	No	No	Yes	No	No
DEPDC6	No	1	Yes	No	No	No	No	No	No	No	No
COL14A1	No	1	No	No	No	No	No	Yes	No	No	No
ZHX2	No	1	No	No	No	No	No	No	No	No	Yes
KIAA0196	No	1	No	No	No	No	No	Yes	No	No	No
TRIB1	No	1	No	No	No	No	No	No	No	No	Yes
ST3GAL1	No	1	No	No	No	No	No	Yes	No	No	No
PTK2	No	1	No	No	No	No	No	Yes	No	No	No
PTP4A3	No	1	No	No	No	No	No	No	No	Yes	No
ZNF696	No	1	No	Yes	No	No	No	No	No	No	No
LRRC14	No	1	No	No	No	No	No	Yes	No	No	No
SMARCA2	No	1	No	No	No	No	No	Yes	No	No	No
FLJ35024+VLDLR	No	1	No	No	No	No	No	No	No	No	Yes
RFX3	Yes	1	Yes	No	No	No	No	No	No	No	No
RCL1	No	1	No	No	No	No	No	No	No	Yes	No
RLN2	No	1	No	No	No	No	No	Yes	No	No	No
NFIB	No	1	No	No	No	No	No	No	No	No	Yes
SNAPC3	No	1	No	No	No	No	No	Yes	No	No	No
RPS6	No	1	No	No	No	No	No	No	No	Yes	No
MLLT3	No	1	No	No	No	No	No	Yes	No	No	No
CDKN2B	No	1	No	No	No	No	No	No	No	No	Yes
C9orf72	No	1	No	No	No	No	No	No	No	No	Yes
ACO1	No	1	No	No	No	No	No	Yes	No	No	No
PTENP1	No	1	No	No	No	No	No	Yes	No	No	No
DCTN3	No	1	No	No	No	No	Yes	No	No	No	No
CREB3+TLN1	No	1	No	No	No	No	No	Yes	No	No	No
POLR1E	No	1	No	No	No	Yes	No	No	No	No	No
CBWD3+CBWD5	No	1	No	No	No	Yes	No	No	No	No	No
CBWD3	No	1	No	No	No	Yes	No	No	No	No	No
TMEM2	No	1	No	No	No	No	No	No	No	No	Yes
RFK	No	1	No	No	No	Yes	No	No	No	No	No
GNAQ	No	1	No	No	No	No	No	Yes	No	No	No
PSAT1	No	1	No	No	No	No	No	No	No	No	Yes
C9orf64	No	1	No	No	No	No	No	No	No	No	Yes
GOLM1	No	1	No	No	No	No	No	No	No	No	Yes
DAPK1	No	1	Yes	No	No	No	No	No	No	No	No
NFIL3	No	1	No	No	No	No	No	Yes	No	No	No
BICD2	No	1	No	Yes	No	No	No	No	No	No	No
PTPDC1	No	1	No	No	No	No	No	No	No	No	Yes
PTCH1	No	1	No	No	No	No	No	Yes	No	No	No
CDC14B	No	1	No	Yes	No	No	No	No	No	No	No
XPA	No	1	No	No	No	No	No	Yes	No	No	No
LPPR1	No	1	Yes	No	No	No	No	No	No	No	No
NIPSNAP3A	No	1	No	No	No	No	No	No	No	No	Yes
ABCA1	Yes	1	Yes	No	No	No	No	No	No	No	No
MIR548Q+ZNF462	No	1	No	No	No	No	No	No	No	No	Yes
AKAP2+PALM2+PALM2-AKAP2	No	1	No	No	No	No	Yes	No	No	No	No
SLC31A2	No	1	No	No	No	No	No	Yes	No	No	No
SLC31A1	No	1	No	No	No	No	No	No	No	No	Yes
C9orf43+POLE3	No	1	No	No	No	No	No	No	No	No	Yes
ATP6V1G1	No	1	No	No	No	Yes	No	No	No	No	No
C9orf91	No	1	No	No	No	No	No	No	No	No	Yes
TNFSF15	Yes	1	Yes	No	No	No	No	No	No	No	No
TRIM32	No	1	No	No	No	No	No	Yes	No	No	No
RC3H2	No	1	No	No	No	No	No	No	No	Yes	No
NEK6	No	1	No	No	No	No	No	No	No	No	Yes
GOLGA1	No	1	No	No	No	No	No	Yes	No	No	No
HSPA5	No	1	No	No	No	No	No	No	No	No	Yes
ZBTB34	No	1	No	No	No	No	No	No	No	No	Yes
GARNL3	No	1	No	No	No	Yes	No	No	No	No	No
STXBP1	No	1	No	No	No	No	No	Yes	No	No	No
GOLGA2	No	1	No	No	No	No	No	No	No	Yes	No
DOLK+NUP188	No	1	No	Yes	No	No	No	No	No	No	No
CRAT	No	1	No	No	No	No	No	Yes	No	No	No
TSC1	No	1	No	No	No	No	No	Yes	No	No	No
SURF4	No	1	No	No	No	Yes	No	No	No	No	No
PAEP	No	1	No	No	No	No	No	Yes	No	No	No
SNAPC4	No	1	No	No	No	No	No	No	No	No	Yes
EGFL7	No	1	No	No	No	No	No	No	No	Yes	No
AGPAT2	No	1	No	No	No	No	No	Yes	No	No	No
ABCA2	No	1	No	No	No	No	No	No	No	No	Yes
NLGN4X	No	1	No	No	No	Yes	No	No	No	No	No
PNPLA4	No	1	No	No	No	No	No	Yes	No	No	No
TBL1X	No	1	No	No	No	No	No	No	No	No	Yes
SHROOM2	No	1	No	Yes	No	No	No	No	No	No	No
HCCS	No	1	No	No	No	No	No	Yes	No	No	No
RAB9A	No	1	No	No	No	No	No	Yes	No	No	No
PIGA	No	1	No	Yes	No	No	No	No	No	No	No
BMX	No	1	No	No	No	No	No	No	Yes	No	No
CDKL5	No	1	No	No	No	No	No	Yes	No	No	No
PDHA1	No	1	No	No	No	No	No	Yes	No	No	No
RPS6KA3	No	1	No	No	No	Yes	No	No	No	No	No
PRDX4	No	1	No	No	No	Yes	No	No	No	No	No
EIF2S3	No	1	No	No	No	No	No	Yes	No	No	No
ZFX	No	1	No	No	No	No	No	Yes	No	No	No
DYNLT3	No	1	No	No	No	No	No	Yes	No	No	No
PHF16	No	1	No	No	No	No	No	Yes	No	No	No
RBM10	No	1	No	No	No	No	Yes	No	No	No	No
RBM3	No	1	No	No	No	No	No	Yes	No	No	No
WAS	No	1	No	No	No	Yes	No	No	No	No	No
PLP2	No	1	No	No	No	No	No	Yes	No	No	No
MAGED4+MAGED4B	No	1	No	No	No	No	No	No	No	Yes	No
MAGED4+MAGED4B	No	1	No	No	No	No	No	No	No	Yes	No
PHF8	No	1	No	No	No	No	No	No	No	No	Yes
WNK3	No	1	Yes	No	No	No	No	No	No	No	No
TRO	No	1	No	No	No	Yes	No	No	No	No	No
APEX2	No	1	No	Yes	No	No	No	No	No	No	No
EFNB1	No	1	No	No	No	No	No	Yes	No	No	No
EDA	No	1	No	No	No	No	No	Yes	No	No	No
NONO	No	1	No	No	No	No	No	No	No	No	Yes
OGT	No	1	No	No	No	No	No	No	No	No	Yes
ATP7A	No	1	No	No	No	No	No	Yes	No	No	No
NAP1L3	No	1	No	No	No	No	No	Yes	No	No	No
TCEAL6	No	1	Yes	No	No	No	No	No	No	No	No
BEX2	No	1	No	No	No	No	No	No	No	No	Yes
TCEAL1	No	1	No	No	No	No	No	Yes	No	No	No
PRPS1	No	1	No	Yes	No	No	No	No	No	No	No
TMEM164	No	1	No	Yes	No	No	No	No	No	No	No
WDR44	No	1	No	No	No	No	No	No	No	No	Yes
IL13RA1	No	1	No	No	No	No	No	Yes	No	No	No
PGRMC1	No	1	No	No	No	No	No	Yes	No	No	No
LOC100303728+SLC25A5	No	1	No	No	No	No	No	Yes	No	No	No
LAMP2	No	1	No	No	No	No	No	No	No	Yes	No
SMARCA1	No	1	No	No	No	No	No	Yes	No	No	No
ZNF449	No	1	No	No	No	No	No	No	No	No	Yes
SLC9A6	No	1	No	No	No	No	No	Yes	No	No	No
RBMX	No	1	No	No	No	No	No	Yes	No	No	No
IDS	No	1	No	No	No	No	No	Yes	No	No	No
MAGEA10	No	1	No	No	No	No	No	Yes	No	No	No
NSDHL	No	1	No	Yes	No	No	No	No	No	No	No
SLC6A8	No	1	No	No	No	No	No	No	No	No	Yes
SSR4	No	1	No	No	No	Yes	No	No	No	No	No
IRAK1	No	1	No	Yes	No	No	No	No	No	No	No
FLNA	No	1	No	No	No	No	No	No	No	No	Yes
RPL10	No	1	No	No	No	Yes	No	No	No	No	No
G6PD+IKBKG	No	1	No	No	Yes	No	No	No	No	No	No
F8A1+F8A2+F8A3+MIR1184-1+MIR1184-2+MIR1184-3	No	1	No	No	No	No	No	Yes	No	No	No
VBP1	No	1	No	No	No	No	No	Yes	No	No	No
F8A1+F8A2+F8A3+MIR1184-1+MIR1184-2+MIR1184-3	No	1	No	No	No	No	No	Yes	No	No	No
F8A1+F8A2+F8A3+MIR1184-1+MIR1184-2+MIR1184-3	No	1	No	No	No	No	No	Yes	No	No	No
GDI2	No	1	No	No	No	No	No	Yes	No	No	No
ANKRD16	No	1	Yes	No	No	No	No	No	No	No	No
CDC123+NUDT5+SEC61A2	No	1	No	No	No	Yes	No	No	No	No	No
PHYH	No	1	No	No	No	No	Yes	No	No	No	No
RSU1	No	1	No	No	Yes	No	No	No	No	No	No
STAM	No	1	No	No	No	No	No	Yes	No	No	No
NEBL	No	1	No	No	No	No	No	No	No	No	Yes
KIAA1217	No	1	No	No	No	No	No	No	No	No	Yes
GAD2	No	1	No	No	No	No	No	Yes	No	No	No
BAMBI	No	1	No	No	No	No	No	Yes	No	No	No
ITGB1	No	1	No	No	No	No	No	No	No	No	Yes
NRP1	No	1	No	No	No	No	No	No	No	No	Yes
CREM	No	1	No	No	No	No	No	Yes	No	No	No
MAPK8	No	1	No	No	No	No	No	Yes	No	No	No
TIMM23	No	1	No	No	No	Yes	No	No	No	No	No
ZWINT	No	1	No	No	No	No	No	No	No	No	Yes
ANK3	No	1	No	No	No	No	No	No	No	No	Yes
ARID5B	No	1	No	No	No	No	No	No	No	Yes	No
JMJD1C+LOC84989	No	1	No	No	No	Yes	No	No	No	No	No
DDX21	No	1	No	No	No	No	No	No	No	No	Yes
PPA1	No	1	No	No	No	No	No	Yes	No	No	No
SGPL1	No	1	No	Yes	No	No	No	No	No	No	No
CCDC109A	No	1	No	No	No	No	No	No	No	No	Yes
P4HA1	No	1	No	No	No	No	No	Yes	No	No	No
PPP3CB	No	1	No	No	No	No	No	Yes	No	No	No
ZMIZ1	No	1	No	Yes	No	No	No	No	No	No	No
PPIF	No	1	No	Yes	No	No	No	No	No	No	No
WAPAL	No	1	No	No	No	No	No	Yes	No	No	No
BMPR1A	No	1	No	No	No	No	No	Yes	No	No	No
ACTA2	No	1	No	No	No	No	No	No	No	Yes	No
FAS	No	1	No	No	No	No	No	Yes	No	No	No
LIPA	No	1	No	No	No	No	No	Yes	No	No	No
IFIT5	No	1	No	No	No	No	No	Yes	No	No	No
HECTD2	No	1	Yes	No	No	No	No	No	No	No	No
IDE	No	1	No	No	No	No	No	Yes	No	No	No
PIK3AP1	Yes	1	Yes	No	No	No	No	No	No	No	No
LDB1	No	1	No	No	No	No	No	No	No	No	Yes
ARL3	No	1	No	No	No	No	No	Yes	No	No	No
CNNM2	No	1	No	No	No	No	No	No	No	Yes	No
MXI1	No	1	No	No	No	No	No	Yes	No	No	No
VWA2	Yes	1	Yes	No	No	No	No	No	No	No	No
ABLIM1	No	1	No	No	No	Yes	No	No	No	No	No
KIAA1598	No	1	No	No	No	No	No	No	No	No	Yes
PRDX3	No	1	No	No	No	No	No	Yes	No	No	No
TACC2	No	1	No	No	No	No	No	No	No	No	Yes
ACADSB	No	1	No	No	No	No	No	No	No	No	Yes
CPXM2	No	1	No	No	No	Yes	No	No	No	No	No
LHPP	No	1	No	No	No	No	No	No	No	Yes	No
MKI67	No	1	No	No	No	No	No	No	No	No	Yes
MGMT	No	1	No	No	No	No	No	Yes	No	No	No
PSMD13	No	1	No	Yes	No	No	No	No	No	No	No
IGF2+IGF2AS+INS+INS-IGF2	No	1	No	No	No	No	No	Yes	No	No	No
PHLDA2	No	1	No	No	No	No	No	Yes	No	No	No
HBG2	No	1	No	No	No	No	No	Yes	No	No	No
SMPD1	No	1	No	No	No	No	No	Yes	No	No	No
PPFIBP2	No	1	No	Yes	No	No	No	No	No	No	No
ST5	No	1	No	Yes	No	No	No	No	No	No	No
COPB1	No	1	No	No	No	No	No	No	No	No	Yes
C11orf58	No	1	No	No	No	No	No	No	No	No	Yes
LUZP2	No	1	No	No	No	No	No	No	No	No	Yes
BDNF+BDNF-AS	No	1	No	No	No	No	No	No	Yes	No	No
EXT2	No	1	No	No	No	No	No	Yes	No	No	No
TP53I11	No	1	No	No	No	No	No	No	No	No	Yes
PHF21A	No	1	No	Yes	No	No	No	No	No	No	No
DGKZ	No	1	No	No	No	No	No	No	No	Yes	No
MDK	No	1	No	No	No	No	No	Yes	No	No	No
DDB2	No	1	No	No	No	No	No	Yes	No	No	No
SLC43A1	No	1	Yes	No	No	No	No	No	No	No	No
GLYATL1	No	1	No	No	No	No	No	No	No	No	Yes
FAM111A	No	1	No	No	No	No	No	No	No	No	Yes
OSBP	No	1	No	Yes	No	No	No	No	No	No	No
STX3	No	1	No	Yes	No	No	No	No	No	No	No
MS4A4A	No	1	Yes	No	No	No	No	No	No	No	No
TMEM109	No	1	No	Yes	No	No	No	No	No	No	No
PGA5	No	1	No	No	No	Yes	No	No	No	No	No
CYBASC3+TMEM138	No	1	Yes	No	No	No	No	No	No	No	No
C11orf10+MIR611	No	1	No	No	No	Yes	No	No	No	No	No
FEN1	No	1	No	Yes	No	No	No	No	No	No	No
FADS3	No	1	No	No	No	Yes	No	No	No	No	No
FTH1	No	1	No	No	No	No	No	Yes	No	No	No
AHNAK	No	1	No	No	No	No	No	No	No	Yes	No
TUT1	No	1	No	No	No	No	No	No	No	No	Yes
EML3+ROM1	No	1	No	No	No	Yes	No	No	No	No	No
SLC3A2	No	1	No	No	No	No	No	No	No	No	Yes
RTN3	No	1	No	No	No	Yes	No	No	No	No	No
STIP1	No	1	No	No	No	No	No	Yes	No	No	No
C11orf2	No	1	No	No	No	Yes	No	No	No	No	No
LTBP3	No	1	No	No	No	No	No	No	No	No	Yes
EHBP1L1	No	1	No	No	No	No	No	No	No	No	Yes
CCDC85B	No	1	No	No	No	No	No	Yes	No	No	No
PACS1	Yes	1	No	No	No	No	No	No	No	No	Yes
CDK2AP2	No	1	No	No	No	Yes	No	No	No	No	No
ALDH3B2	No	1	No	No	No	No	No	No	No	Yes	No
CHKA	No	1	No	Yes	No	No	No	No	No	No	No
CCND1	No	1	No	No	No	No	No	No	No	No	Yes
LRTOMT+NUMA1	No	1	No	No	No	No	No	No	No	No	Yes
DGAT2	No	1	No	No	No	No	No	No	No	Yes	No
TSKU	No	1	Yes	No	No	No	No	No	No	No	No
PCF11	No	1	No	No	No	Yes	No	No	No	No	No
PRSS23	Yes	1	No	No	No	Yes	No	No	No	No	No
SESN3	No	1	No	No	No	No	No	No	No	No	Yes
CEP57	No	1	No	No	No	No	No	Yes	No	No	No
BIRC3	No	1	Yes	No	No	No	No	No	No	No	No
MMP10	Yes	1	No	No	No	No	No	No	No	Yes	No
MMP13	No	1	No	No	No	No	No	Yes	No	No	No
CASP4	No	1	No	No	No	No	No	Yes	No	No	No
ACAT1	No	1	No	No	No	No	No	Yes	No	No	No
NPAT	No	1	No	No	No	No	No	Yes	No	No	No
ATM	No	1	No	No	No	No	No	Yes	No	No	No
EXPH5	No	1	Yes	No	No	No	No	No	No	No	No
PPP2R1B	No	1	No	No	No	No	No	Yes	No	No	No
PTS	No	1	No	No	No	Yes	No	No	No	No	No
LOC100288346+NCAM1	No	1	No	No	No	No	No	Yes	No	No	No
TTC12	No	1	No	No	No	No	No	No	No	Yes	No
NNMT	Yes	1	No	No	No	No	No	No	Yes	No	No
ARCN1	No	1	No	No	No	Yes	No	No	No	No	No
SLC37A4	No	1	No	Yes	No	No	No	No	No	No	No
HYOU1	No	1	No	No	No	No	No	No	No	No	Yes
ARHGEF12	No	1	No	No	No	No	No	Yes	No	No	No
SORL1	No	1	No	No	No	No	No	Yes	No	No	No
HSPA8	No	1	No	No	No	No	No	Yes	No	No	No
C11orf61	No	1	No	No	No	No	No	No	No	Yes	No
CCDC15	No	1	No	No	No	No	No	No	No	Yes	No
NFRKB	No	1	No	No	No	No	No	No	No	No	Yes
APLP2	No	1	No	No	No	No	No	No	No	No	Yes
SNX19	No	1	No	No	No	No	No	Yes	No	No	No
VPS26B	No	1	No	No	No	No	No	No	No	Yes	No
ACAD8	Yes	1	No	No	No	No	No	No	No	No	Yes
FKBP4	No	1	No	No	No	No	No	No	No	No	Yes
FOXM1	No	1	No	No	No	No	No	No	No	No	Yes
TEAD4	No	1	No	No	No	No	No	Yes	No	No	No
NDUFA9	No	1	No	No	No	No	No	Yes	No	No	No
NCAPD2	No	1	No	No	No	No	No	No	No	No	Yes
GAPDH	No	1	No	No	No	No	No	No	Yes	No	No
CHD4	No	1	No	No	No	No	No	No	No	No	Yes
COPS7A	No	1	No	No	No	Yes	No	No	No	No	No
CD4	No	1	No	No	No	No	No	Yes	No	No	No
TPI1	No	1	No	No	No	No	No	No	No	No	Yes
SLC2A3	Yes	1	Yes	No	No	No	No	No	No	No	No
PYROXD1	No	1	No	No	No	No	No	No	No	No	Yes
RECQL	No	1	No	No	No	No	No	Yes	No	No	No
GOLT1B	No	1	No	No	No	Yes	No	No	No	No	No
ST8SIA1	No	1	No	No	No	No	No	Yes	No	No	No
MED21	No	1	No	No	No	No	No	Yes	No	No	No
CCDC91	No	1	No	No	No	No	No	No	No	No	Yes
TWF1	No	1	No	No	No	No	No	Yes	No	No	No
ARID2	No	1	No	No	No	No	No	No	No	No	Yes
SLC38A1	No	1	No	No	No	No	No	No	No	No	Yes
SLC38A4	Yes	1	Yes	No	No	No	No	No	No	No	No
AMIGO2	Yes	1	No	No	No	No	No	No	Yes	No	No
TMEM106C	No	1	No	No	No	No	No	No	No	No	Yes
PFKM	No	1	No	No	No	No	No	No	No	No	Yes
CACNB3	No	1	No	No	No	No	No	Yes	No	No	No
FKBP11	No	1	No	No	No	Yes	No	No	No	No	No
TUBA1A	No	1	No	No	No	No	No	Yes	No	No	No
RACGAP1	No	1	No	No	No	No	No	No	No	No	Yes
NR4A1	Yes	1	No	No	No	Yes	No	No	No	No	No
C12orf44	No	1	No	No	No	No	No	No	No	No	Yes
KRT6C	No	1	No	No	No	No	No	Yes	No	No	No
KRT6A	No	1	No	No	No	No	No	Yes	No	No	No
KRT4	No	1	No	No	No	No	No	Yes	No	No	No
KRT18	Yes	1	No	No	No	Yes	No	No	No	No	No
EIF4B	No	1	No	No	No	No	No	No	No	No	Yes
PFDN5	No	1	No	No	No	No	No	Yes	No	No	No
ATF7	No	1	No	No	No	Yes	No	No	No	No	No
NCKAP1L	No	1	No	No	No	No	No	Yes	No	No	No
SMARCC2	No	1	No	No	No	No	No	Yes	No	No	No
RNF41	No	1	No	No	No	No	No	No	No	No	Yes
CS	No	1	No	No	No	No	No	No	No	No	Yes
BAZ2A	No	1	No	No	No	No	No	No	No	No	Yes
ATP5B	No	1	No	No	No	No	No	No	No	No	Yes
PTGES3	No	1	No	No	No	No	No	Yes	No	No	No
NACA	No	1	No	No	No	No	No	No	No	Yes	No
MARS	No	1	No	No	No	No	No	Yes	No	No	No
TSFM	No	1	No	No	No	No	No	Yes	No	No	No
LRIG3	Yes	1	Yes	No	No	No	No	No	No	No	No
PPM1H	No	1	No	No	No	No	No	No	No	No	Yes
XPOT	No	1	No	No	No	No	No	No	No	No	Yes
MDM2	No	1	No	No	No	No	No	Yes	No	No	No
CPSF6	No	1	No	No	No	No	No	Yes	No	No	No
CCT2	No	1	No	No	No	No	No	Yes	No	No	No
PTPRB	Yes	1	Yes	No	No	No	No	No	No	No	No
RAB21	No	1	No	No	No	No	No	No	No	No	Yes
GLIPR1	No	1	No	No	No	No	No	Yes	No	No	No
KRR1	No	1	No	No	No	No	No	Yes	No	No	No
OSBPL8	No	1	No	Yes	No	No	No	No	No	No	No
SYT1	No	1	No	No	No	No	No	Yes	No	No	No
LIN7A	No	1	No	No	No	No	No	No	No	Yes	No
NUDT4+NUDT4P1	No	1	No	No	No	Yes	No	No	No	No	No
SOCS2	Yes	1	No	No	No	No	No	No	No	No	Yes
NDUFA12	No	1	No	No	No	No	No	Yes	No	No	No
NR2C1	No	1	No	No	No	No	No	Yes	No	No	No
METAP2	No	1	No	No	No	No	No	Yes	No	No	No
ARL1	No	1	No	No	No	Yes	No	No	No	No	No
MYBPC1	Yes	1	No	No	No	No	No	No	Yes	No	No
CCDC53	No	1	No	No	No	No	No	No	No	No	Yes
IGF1	No	1	Yes	No	No	No	No	No	No	No	No
CKAP4	No	1	No	Yes	No	No	No	No	No	No	No
CRY1	No	1	No	No	No	No	No	Yes	No	No	No
ALKBH2	No	1	No	No	No	No	No	No	No	Yes	No
ANKRD13A	No	1	No	No	No	No	No	No	No	No	Yes
ARPC3	No	1	No	No	No	Yes	No	No	No	No	No
ALDH2	No	1	No	No	No	No	No	Yes	No	No	No
PTPN11	No	1	No	No	No	No	No	Yes	No	No	No
TPCN1	No	1	No	No	No	No	No	No	No	No	Yes
RAB35	No	1	No	No	No	No	No	Yes	No	No	No
GCN1L1	No	1	No	No	No	No	No	No	No	No	Yes
PXN	No	1	No	No	No	No	No	Yes	No	No	No
CLIP1	No	1	No	No	No	No	No	No	No	No	Yes
TMED2	No	1	No	No	No	No	No	Yes	No	No	No
UBC	No	1	No	No	No	No	No	Yes	No	No	No
GOLGA3	No	1	No	Yes	No	No	No	No	No	No	No
SPATA13	No	1	No	No	No	Yes	No	No	No	No	No
PARP4	No	1	No	No	No	No	No	No	No	No	Yes
NUPL1	No	1	No	No	No	No	No	No	No	No	Yes
POLR1D	No	1	No	No	No	No	No	No	No	No	Yes
RFC3	No	1	No	Yes	No	No	No	No	No	No	No
SMAD9	No	1	No	No	No	No	No	No	No	No	Yes
DGKH	Yes	1	No	No	No	No	No	No	No	No	Yes
COG3	No	1	No	No	No	No	No	No	No	Yes	No
LCP1	No	1	No	No	No	Yes	No	No	No	No	No
LRCH1	No	1	No	No	No	No	No	No	No	No	Yes
ESD	No	1	No	No	No	No	No	Yes	No	No	No
FNDC3A	No	1	No	No	No	No	No	No	No	No	Yes
C13orf1	No	1	No	No	No	Yes	No	No	No	No	No
WDFY2	No	1	No	No	No	No	No	No	No	Yes	No
ATP7B	No	1	No	No	No	No	No	No	No	Yes	No
TBC1D4	No	1	No	No	No	No	No	No	No	No	Yes
LMO7	No	1	No	No	No	No	No	No	No	Yes	No
MYCBP2	No	1	No	Yes	No	No	No	No	No	No	No
SLITRK6	No	1	No	No	No	No	No	No	No	Yes	No
ZIC2	No	1	No	No	No	Yes	No	No	No	No	No
PCCA	No	1	No	No	No	No	No	Yes	No	No	No
EFNB2	No	1	No	No	No	No	No	No	No	No	Yes
IRS2	Yes	1	No	Yes	No	No	No	No	No	No	No
COL4A1	No	1	No	No	No	No	No	Yes	No	No	No
ATP11A	No	1	No	No	No	No	No	No	No	No	Yes
TMCO3	No	1	No	No	No	No	No	No	No	No	Yes
ANG+RNASE4	No	1	No	No	No	No	No	Yes	No	No	No
SALL2	No	1	No	No	No	No	No	Yes	No	No	No
ACIN1+C14orf119	No	1	No	No	No	No	No	No	No	No	Yes
CMA1	No	1	No	No	No	No	No	Yes	No	No	No
SRP54	No	1	No	No	No	No	No	No	No	No	Yes
CTAGE5	No	1	No	No	No	No	No	No	No	No	Yes
MGAT2	No	1	No	No	No	Yes	No	No	No	No	No
ARF6	No	1	No	No	No	No	No	Yes	No	No	No
SOS2	No	1	No	Yes	No	No	No	No	No	No	No
MAP4K5	No	1	No	No	No	No	No	Yes	No	No	No
TXNDC16	No	1	No	No	No	No	No	No	No	No	Yes
ERO1L	No	1	No	No	No	Yes	No	No	No	No	No
GCH1	No	1	No	No	No	No	No	Yes	No	No	No
KTN1	No	1	No	No	No	No	No	Yes	No	No	No
DHRS7	No	1	No	Yes	No	No	No	No	No	No	No
SIX1	No	1	No	No	No	No	No	Yes	No	No	No
MNAT1	No	1	No	No	No	No	No	Yes	No	No	No
PPP2R5E	No	1	No	No	No	No	No	Yes	No	No	No
ZBTB1	No	1	No	No	No	No	No	No	No	No	Yes
HSPA2	No	1	No	No	No	No	No	Yes	No	No	No
FUT8+LOC645431	No	1	No	No	No	No	No	Yes	No	No	No
ARG2	No	1	No	No	No	No	No	Yes	No	No	No
ACTN1	No	1	No	No	No	No	Yes	No	No	No	No
PNMA1	No	1	No	Yes	No	No	No	No	No	No	No
ZNF410	No	1	No	No	No	No	No	Yes	No	No	No
GSTZ1	No	1	No	No	No	No	No	Yes	No	No	No
SCARNA13+SNHG10	No	1	No	No	No	No	No	No	No	Yes	No
TCL1A	No	1	No	No	No	No	No	Yes	No	No	No
WARS	No	1	No	No	No	No	No	No	No	No	Yes
CKB	No	1	No	No	No	No	No	No	No	No	Yes
CRIP1	No	1	No	No	No	No	No	Yes	No	No	No
GABRB3	No	1	No	No	No	No	No	Yes	No	No	No
GOLGA8F+GOLGA8G	No	1	No	Yes	No	No	No	No	No	No	No
GOLGA8F+GOLGA8G	No	1	No	Yes	No	No	No	No	No	No	No
SLC12A6	No	1	No	No	No	No	No	No	No	No	Yes
ZNF770	No	1	No	No	No	No	No	No	No	No	Yes
BUB1B+PAK6	No	1	No	No	No	No	No	No	No	No	Yes
C15orf52	No	1	No	No	No	No	No	No	No	No	Yes
GCHFR	No	1	No	No	No	No	No	Yes	No	No	No
CHAC1	No	1	Yes	No	No	No	No	No	No	No	No
NUSAP1	No	1	No	No	No	No	No	No	No	No	Yes
PLA2G4E	Yes	1	Yes	No	No	No	No	No	No	No	No
SNAP23	No	1	No	No	No	No	No	No	No	No	Yes
PDIA3	No	1	No	No	No	No	No	No	No	No	Yes
C15orf21+SLC30A4	No	1	No	No	No	No	No	No	No	No	Yes
PLDN	No	1	No	No	No	No	No	No	No	No	Yes
SQRDL	No	1	No	No	No	No	No	No	No	No	Yes
GALK2	No	1	No	No	No	No	No	Yes	No	No	No
MYO5C	No	1	No	No	No	No	No	No	No	No	Yes
RAB27A	No	1	No	No	No	No	No	Yes	No	No	No
CCPG1	No	1	No	No	No	No	No	No	No	No	Yes
CA12	No	1	No	No	No	Yes	No	No	No	No	No
HERC1	No	1	No	No	No	No	No	Yes	No	No	No
SNX1	No	1	No	No	No	No	No	Yes	No	No	No
SNX22	No	1	No	No	No	Yes	No	No	No	No	No
SNAPC5	No	1	No	No	No	Yes	No	No	No	No	No
SMAD6	No	1	No	No	No	No	No	Yes	No	No	No
CALML4	No	1	No	No	No	No	No	No	No	No	Yes
CLN6	No	1	No	No	No	No	No	No	No	No	Yes
PKM2	No	1	No	No	No	No	No	No	No	No	Yes
ADPGK	No	1	No	Yes	No	No	No	No	No	No	No
CYP1A2	No	1	No	No	No	No	No	Yes	No	No	No
PTPN9	No	1	No	No	No	Yes	No	No	No	No	No
ETFA	No	1	No	No	No	No	No	Yes	No	No	No
C15orf40+FAM103A1	No	1	No	No	No	Yes	No	No	No	No	No
NMB	No	1	No	No	No	No	No	Yes	No	No	No
AKAP13	No	1	No	No	No	No	No	Yes	No	No	No
MAN2A2	No	1	No	No	No	No	No	No	No	No	Yes
PRC1	No	1	No	No	No	No	No	No	No	No	Yes
LRRC28	No	1	No	No	No	Yes	No	No	No	No	No
SELS	No	1	No	No	No	Yes	No	No	No	No	No
TARSL2	No	1	No	No	No	No	No	No	No	No	Yes
TELO2	No	1	No	Yes	No	No	No	No	No	No	No
NME3	No	1	No	No	No	No	No	Yes	No	No	No
MRPS34	No	1	No	No	No	No	No	No	No	No	Yes
GFER	No	1	No	No	No	No	No	Yes	No	No	No
TSC2	No	1	No	Yes	No	No	No	No	No	No	No
CCNF	No	1	No	No	No	No	No	Yes	No	No	No
LOC100128788+SRRM2	No	1	No	No	No	No	No	No	No	No	Yes
ZNF174	No	1	No	No	No	No	No	Yes	No	No	No
TRAP1	No	1	No	No	No	No	No	No	No	No	Yes
CREBBP	No	1	No	No	No	No	No	Yes	No	No	No
EMP2	No	1	No	No	No	Yes	No	No	No	No	No
NUBP1	No	1	No	No	No	No	No	Yes	No	No	No
C16orf45	No	1	No	No	No	No	No	Yes	No	No	No
KIAA0430	No	1	No	No	No	No	No	Yes	No	No	No
CP110	No	1	No	No	No	Yes	No	No	No	No	No
GPRC5B	No	1	No	No	No	No	No	No	No	No	Yes
THUMPD1	No	1	No	Yes	No	No	No	No	No	No	No
UQCRC2	No	1	No	No	No	No	No	Yes	No	No	No
POLR3E	No	1	No	Yes	No	No	No	No	No	No	No
RBBP6	No	1	No	No	No	No	No	Yes	No	No	No
GTF3C1	No	1	No	No	No	No	No	No	No	No	Yes
ATP2A1	No	1	No	No	No	No	No	Yes	No	No	No
KIF22	No	1	No	No	No	Yes	No	No	No	No	No
SEPHS2	No	1	No	No	No	No	No	No	No	No	Yes
ZNF267	No	1	No	No	No	No	No	Yes	No	No	No
GPT2	No	1	No	No	No	No	No	No	No	No	Yes
MMP2	No	1	No	No	No	No	No	Yes	No	No	No
MT2A	No	1	No	No	No	No	No	Yes	No	No	No
MT1B	No	1	No	No	No	No	No	Yes	No	No	No
NUP93	No	1	No	No	No	No	No	No	No	No	Yes
HERPUD1	No	1	No	No	No	No	No	No	No	No	Yes
CNOT1	No	1	No	No	No	No	No	No	No	No	Yes
FBXL8+HSF4	No	1	No	No	No	No	No	No	No	Yes	No
EXOC3L	No	1	No	No	No	No	No	No	No	No	Yes
FHOD1	No	1	No	Yes	No	No	No	No	No	No	No
ZFHX3	No	1	No	No	No	No	No	No	No	No	Yes
GLG1	No	1	No	No	No	No	No	Yes	No	No	No
CFDP1	No	1	No	No	No	No	No	Yes	No	No	No
TERF2IP	No	1	No	No	No	No	No	No	No	No	Yes
CDYL2	Yes	1	No	No	No	No	No	No	No	No	Yes
MBTPS1	No	1	No	No	No	No	No	Yes	No	No	No
MAP1LC3B	No	1	No	No	No	No	No	No	No	No	Yes
FAM38A	No	1	No	No	No	No	No	No	No	No	Yes
ANKRD11	No	1	No	No	No	No	No	No	No	No	Yes
RPL13	No	1	No	No	No	No	No	No	No	Yes	No
CPNE7	No	1	No	No	No	No	No	No	No	No	Yes
C16orf7+LOC100128881+ZNF276	No	1	No	No	No	No	No	No	No	Yes	No
ABR	No	1	No	No	No	No	No	Yes	No	No	No
ARRB2	No	1	No	No	No	No	No	Yes	No	No	No
SLC25A11	No	1	No	No	No	No	No	Yes	No	No	No
ACADVL+DLG4	No	1	No	No	No	No	No	Yes	No	No	No
CLDN7	No	1	No	No	No	No	No	No	No	No	Yes
SNORA67	No	1	No	No	No	No	No	No	No	No	Yes
C17orf48	Yes	1	No	No	No	Yes	No	No	No	No	No
MAP2K4	No	1	No	No	No	No	No	No	No	Yes	No
PMP22	Yes	1	Yes	No	No	No	No	No	No	No	No
ADORA2B	No	1	No	No	No	No	No	Yes	No	No	No
COPS3	No	1	No	No	No	Yes	No	No	No	No	No
EPN2	No	1	No	Yes	No	No	No	No	No	No	No
SPAG5	No	1	No	No	No	No	No	No	No	No	Yes
SDF2	No	1	No	No	No	No	No	Yes	No	No	No
FLOT2	No	1	No	No	No	No	No	Yes	No	No	No
PHF12	No	1	No	No	No	No	No	No	No	No	Yes
CPD	No	1	No	No	No	No	Yes	No	No	No	No
CCL8	No	1	No	No	No	No	No	No	No	Yes	No
TAF15	No	1	No	No	No	No	No	No	No	No	Yes
CCL5	No	1	No	No	No	No	No	Yes	No	No	No
ACACA	No	1	No	No	Yes	No	No	No	No	No	No
PIP4K2B	No	1	No	No	No	No	No	No	No	No	Yes
NR1D1+THRA	No	1	No	No	No	No	No	Yes	No	No	No
TOP2A	No	1	No	No	No	No	No	No	No	No	Yes
SMARCE1	No	1	No	No	No	No	No	No	No	No	Yes
KRT19	Yes	1	No	No	No	No	Yes	No	No	No	No
EIF1	No	1	No	No	No	No	No	Yes	No	No	No
FKBP10	No	1	No	No	No	No	No	No	No	No	Yes
STAT3	No	1	No	Yes	No	No	No	No	No	No	No
BECN1	No	1	No	No	No	No	No	Yes	No	No	No
IFI35	No	1	No	No	No	No	No	Yes	No	No	No
ARL4D	No	1	No	No	No	No	No	Yes	No	No	No
GRN	No	1	No	No	No	No	No	Yes	No	No	No
MAPT	No	1	No	No	No	No	No	Yes	No	No	No
NSF+NSFP1	No	1	No	No	No	No	No	Yes	No	No	No
CDC27	No	1	No	No	No	No	No	Yes	No	No	No
NFE2L1	No	1	No	No	No	No	No	No	No	No	Yes
CBX1	No	1	No	No	No	No	No	Yes	No	No	No
TTLL6	No	1	No	No	No	No	No	No	No	No	Yes
SLC35B1	No	1	No	No	No	Yes	No	No	No	No	No
ITGA3	No	1	No	No	No	No	No	Yes	No	No	No
LRRC59	No	1	No	Yes	No	No	No	No	No	No	No
SPATA20	No	1	No	No	No	No	No	No	No	No	Yes
MMD	No	1	No	No	No	No	No	Yes	No	No	No
PCTP	No	1	No	No	No	Yes	No	No	No	No	No
BZRAP1	No	1	No	No	No	No	No	No	No	No	Yes
RNF43	Yes	1	Yes	No	No	No	No	No	No	No	No
TRIM37	No	1	No	Yes	No	No	No	No	No	No	No
CYB561	No	1	No	Yes	No	No	No	No	No	No	No
TEX2	No	1	No	Yes	No	No	No	No	No	No	No
BPTF	No	1	No	No	No	No	No	Yes	No	No	No
SLC16A6	Yes	1	No	No	No	No	No	No	Yes	No	No
PRKAR1A	No	1	No	No	No	No	No	Yes	No	No	No
KCNJ2	No	1	No	No	No	No	No	Yes	No	No	No
TTYH2	No	1	No	No	No	No	No	No	No	Yes	No
GRB2	No	1	No	No	No	No	No	Yes	No	No	No
SEC14L1	No	1	No	No	No	No	No	Yes	No	No	No
CBX4	No	1	No	No	No	No	No	No	No	No	Yes
EIF4A3	No	1	No	Yes	No	No	No	No	No	No	No
FLJ35220+LOC100294362+RNF213	No	1	No	No	No	No	No	No	No	No	Yes
FASN	No	1	No	No	No	No	No	No	Yes	No	No
FOXK2	No	1	No	No	No	No	No	Yes	No	No	No
TBCD	No	1	No	No	No	No	No	No	No	No	Yes
USP14	No	1	No	No	No	No	No	Yes	No	No	No
THOC1	No	1	No	No	No	No	No	Yes	No	No	No
YES1	No	1	No	No	No	No	No	No	No	No	Yes
ADCYAP1	No	1	No	No	No	No	No	Yes	No	No	No
LAMA1	Yes	1	No	No	No	No	No	No	No	Yes	No
ANKRD12	No	1	No	No	No	No	No	No	No	No	Yes
VAPA	No	1	No	No	No	No	Yes	No	No	No	No
NAPG	No	1	No	No	No	No	No	Yes	No	No	No
IMPA2	No	1	No	Yes	No	No	No	No	No	No	No
SPIRE1	No	1	No	No	No	No	No	No	No	No	Yes
ESCO1	No	1	No	No	No	No	No	No	No	No	Yes
ABHD3	No	1	No	No	No	No	No	No	No	No	Yes
RIOK3	No	1	No	No	No	No	No	No	No	No	Yes
C18orf8	No	1	No	No	No	No	No	No	No	Yes	No
LAMA3	No	1	No	No	No	No	No	No	No	No	Yes
DSG2	No	1	No	No	No	No	No	No	No	No	Yes
GALNT1	No	1	No	No	No	No	No	Yes	No	No	No
MOCOS	No	1	No	No	No	No	No	No	No	No	Yes
PIK3C3	No	1	No	No	No	No	No	Yes	No	No	No
RIT2	No	1	No	No	No	No	No	No	No	Yes	No
SETBP1	No	1	No	No	No	No	No	No	No	No	Yes
SMAD7	No	1	No	No	No	No	No	Yes	No	No	No
RPL17+SNORD58B	No	1	No	No	No	No	No	No	No	Yes	No
ME2	No	1	No	No	No	No	No	Yes	No	No	No
FECH	No	1	No	Yes	No	No	No	No	No	No	No
ATP8B1	No	1	No	No	No	No	No	No	No	No	Yes
MC4R	No	1	No	No	No	No	No	Yes	No	No	No
SERPINB5	No	1	No	No	No	No	No	No	Yes	No	No
SERPINB10	No	1	No	No	No	No	No	Yes	No	No	No
NETO1	No	1	No	No	No	No	No	No	No	No	Yes
CYB5A	No	1	No	No	No	Yes	No	No	No	No	No
CDC34	No	1	No	No	No	No	No	Yes	No	No	No
CNN2	No	1	No	No	No	No	No	No	No	Yes	No
CIRBP	No	1	No	No	No	No	No	Yes	No	No	No
LMNB2	No	1	No	No	No	No	No	No	No	No	Yes
SLC39A3	No	1	No	No	No	No	No	No	No	Yes	No
ZNF77	No	1	No	No	No	No	No	Yes	No	No	No
AES	No	1	No	No	No	No	No	Yes	No	No	No
EEF2	No	1	No	No	No	No	No	No	No	No	Yes
CHAF1A	No	1	No	No	No	No	No	No	No	No	Yes
PTPRS	No	1	No	No	No	No	No	No	No	No	Yes
VAV1	No	1	No	No	No	No	No	Yes	No	No	No
ZNF177+ZNF559	No	1	No	No	No	No	No	Yes	No	No	No
PIN1	No	1	No	No	No	No	No	Yes	No	No	No
ICAM3	No	1	No	No	No	Yes	No	No	No	No	No
PDE4A	No	1	No	No	No	No	No	Yes	No	No	No
KRI1	No	1	No	No	No	No	No	No	No	No	Yes
ILF3	No	1	No	No	No	No	No	No	No	No	Yes
SMARCA4	No	1	No	No	No	No	No	No	No	No	Yes
MAN2B1	No	1	No	No	No	No	No	Yes	No	No	No
DHPS	No	1	No	No	No	No	No	Yes	No	No	No
TNPO2	No	1	No	No	No	No	No	No	No	No	Yes
CALR	No	1	No	No	No	No	No	Yes	No	No	No
IER2	No	1	No	No	No	No	No	Yes	No	No	No
DNAJB1	No	1	No	No	No	No	No	Yes	No	No	No
BRD4	No	1	No	No	No	No	No	No	No	No	Yes
RAB8A	No	1	No	No	No	No	No	Yes	No	No	No
EPS15L1	No	1	No	No	No	No	No	No	No	Yes	No
NR2F6	No	1	No	Yes	No	No	No	No	No	No	No
GDF15	No	1	No	No	No	Yes	No	No	No	No	No
UBA52	No	1	No	No	No	No	No	Yes	No	No	No
ZNF91	No	1	No	No	No	No	No	Yes	No	No	No
CCNE1	No	1	No	Yes	No	No	No	No	No	No	No
PDCD5	No	1	No	No	No	Yes	No	No	No	No	No
PEPD	No	1	No	No	No	No	No	Yes	No	No	No
FXYD3	No	1	No	No	No	Yes	No	No	No	No	No
ZNF146+ZNF565	No	1	No	No	No	No	No	Yes	No	No	No
MAP4K1	No	1	No	No	No	No	No	Yes	No	No	No
FBL	No	1	No	No	No	No	No	No	No	No	Yes
CEACAM5	No	1	No	No	No	No	No	Yes	No	No	No
PSG1	No	1	No	No	No	No	No	Yes	No	No	No
ZNF234	No	1	No	No	No	No	No	Yes	No	No	No
ERCC1	No	1	No	No	No	No	No	Yes	No	No	No
CALM3	No	1	No	No	No	No	No	Yes	No	No	No
SLC1A5	No	1	No	No	No	No	No	No	No	No	Yes
SEPW1	No	1	No	No	No	No	No	Yes	No	No	No
CA11+SEC1	No	1	No	No	No	No	No	No	No	No	Yes
FTL	No	1	No	No	No	No	No	Yes	No	No	No
RPL13A+RPL13AP5	No	1	No	No	No	No	No	No	No	No	Yes
CLEC11A	No	1	No	No	No	No	No	No	No	Yes	No
ETFB	No	1	No	No	No	No	No	Yes	No	No	No
ZNF350	No	1	No	No	No	No	No	No	Yes	No	No
ZNF432	No	1	No	No	No	No	No	No	No	Yes	No
PPP2R1A	No	1	No	No	No	No	No	Yes	No	No	No
ZNF211	No	1	No	No	No	No	No	Yes	No	No	No
TRIB3	No	1	No	No	No	No	No	No	No	No	Yes
CRLS1	No	1	No	No	No	Yes	No	No	No	No	No
SPTLC3	No	1	Yes	No	No	No	No	No	No	No	No
RIN2	No	1	No	No	No	No	No	Yes	No	No	No
ZNF337	No	1	No	Yes	No	No	No	No	No	No	No
ID1	No	1	No	No	No	No	No	Yes	No	No	No
TPX2	No	1	No	No	No	No	No	No	No	No	Yes
SNTA1	No	1	No	No	No	No	No	Yes	No	No	No
EIF2S2	No	1	No	No	No	No	No	Yes	No	No	No
EDEM2	No	1	No	No	No	Yes	No	No	No	No	No
RBM39	No	1	No	No	No	No	No	No	No	No	Yes
SAMHD1	No	1	No	No	No	No	No	No	Yes	No	No
MAFB	No	1	No	Yes	No	No	No	No	No	No	No
CHD6	No	1	No	No	No	No	No	No	No	No	Yes
SERINC3	No	1	No	No	No	No	No	Yes	No	No	No
ELMO2	No	1	No	No	No	No	No	No	No	Yes	No
EYA2	No	1	No	No	No	No	No	Yes	No	No	No
TMEM189+TMEM189-UBE2V1+UBE2V1	No	1	No	No	No	No	No	Yes	No	No	No
ADRM1	No	1	No	No	No	No	Yes	No	No	No	No
DIDO1	No	1	No	No	No	No	No	No	No	Yes	No
EEF1A2	No	1	No	No	No	No	No	No	No	No	Yes
CXADR	No	1	No	No	No	No	No	Yes	No	No	No
NCAM2	No	1	No	No	No	No	No	No	No	No	Yes
ADAMTS1	No	1	No	No	No	Yes	No	No	No	No	No
GRIK1+NCRNA00258	No	1	No	No	No	No	No	No	No	No	Yes
IL10RB	No	1	No	No	No	No	No	No	No	Yes	No
IFNGR2	No	1	No	No	No	No	No	Yes	No	No	No
RCAN1	No	1	No	No	No	No	No	Yes	No	No	No
WRB	No	1	No	No	No	No	No	Yes	No	No	No
MX2	No	1	No	No	No	No	No	Yes	No	No	No
ABCG1	No	1	No	No	No	No	No	Yes	No	No	No
TFF2	No	1	No	No	No	No	No	Yes	No	No	No
PDE9A	No	1	No	Yes	No	No	No	No	No	No	No
PDXK	No	1	No	No	No	No	No	Yes	No	No	No
CSTB	No	1	No	No	No	No	No	Yes	No	No	No
C21orf33	No	1	No	No	No	No	No	Yes	No	No	No
PFKL	No	1	No	No	No	No	No	No	No	No	Yes
COL6A1	No	1	No	No	No	No	No	No	No	No	Yes
COL6A2	No	1	No	No	No	No	No	No	No	Yes	No
LSS	No	1	No	Yes	No	No	No	No	No	No	No
HIRA	No	1	No	No	No	No	No	Yes	No	No	No
COMT+TXNRD2	No	1	No	No	No	No	No	Yes	No	No	No
BCR	No	1	No	No	No	No	No	Yes	No	No	No
PITPNB	No	1	No	No	No	No	No	Yes	No	No	No
NIPSNAP1	No	1	No	No	No	No	No	No	No	No	Yes
PIK3IP1	No	1	No	No	No	No	No	No	No	No	Yes
PATZ1	No	1	No	Yes	No	No	No	No	No	No	No
MCM5	No	1	No	Yes	No	No	No	No	No	No	No
MB	No	1	No	No	No	No	No	No	No	No	Yes
KDELR3	No	1	No	No	No	Yes	No	No	No	No	No
RPL3	No	1	No	No	No	No	No	No	No	No	Yes
ATF4	No	1	No	No	No	No	No	Yes	No	No	No
RBX1	No	1	No	No	No	Yes	No	No	No	No	No
EP300	No	1	No	No	No	No	No	Yes	No	No	No
NHP2L1	No	1	No	No	No	No	No	No	No	Yes	No
SREBF2	No	1	No	No	No	No	No	No	No	No	Yes
ARFGAP3	No	1	No	No	No	No	No	No	No	No	Yes
BIK	No	1	No	No	No	No	No	Yes	No	No	No
FAM118A	No	1	No	No	No	No	No	No	No	No	Yes
WASH7P	No	0	No	No	No	No	No	No	No	No	No
FAM138A+FAM138F	No	0	No	No	No	No	No	No	No	No	No
OR4F5	No	0	No	No	No	No	No	No	No	No	No
LOC100132062+LOC100132287+LOC100133331	No	0	No	No	No	No	No	No	No	No	No
OR4F16+OR4F29+OR4F3	No	0	No	No	No	No	No	No	No	No	No
OR4F16+OR4F29+OR4F3	No	0	No	No	No	No	No	No	No	No	No
LOC100133331	No	0	No	No	No	No	No	No	No	No	No
LOC100288069	No	0	No	No	No	No	No	No	No	No	No
NCRNA00115	No	0	No	No	No	No	No	No	No	No	No
LOC643837	No	0	No	No	No	No	No	No	No	No	No
FAM41C	No	0	No	No	No	No	No	No	No	No	No
FLJ39609	No	0	No	No	No	No	No	No	No	No	No
SAMD11	No	0	No	No	No	No	No	No	No	No	No
NOC2L	No	0	No	No	No	No	No	No	No	No	No
KLHL17	No	0	No	No	No	No	No	No	No	No	No
PLEKHN1	No	0	No	No	No	No	No	No	No	No	No
C1orf170	No	0	No	No	No	No	No	No	No	No	No
HES4	No	0	No	No	No	No	No	No	No	No	No
C1orf159	No	0	No	No	No	No	No	No	No	No	No
MIR200B	No	0	No	No	No	No	No	No	No	No	No
MIR200A	No	0	No	No	No	No	No	No	No	No	No
MIR429	No	0	No	No	No	No	No	No	No	No	No
TTLL10	No	0	No	No	No	No	No	No	No	No	No
TNFRSF18	No	0	No	No	No	No	No	No	No	No	No
TNFRSF4	No	0	No	No	No	No	No	No	No	No	No
SDF4	No	0	No	No	No	No	No	No	No	No	No
B3GALT6	No	0	No	No	No	No	No	No	No	No	No
FAM132A	No	0	No	No	No	No	No	No	No	No	No
UBE2J2	No	0	No	No	No	No	No	No	No	No	No
SCNN1D	No	0	No	No	No	No	No	No	No	No	No
ACAP3	No	0	No	No	No	No	No	No	No	No	No
PUSL1	No	0	No	No	No	No	No	No	No	No	No
CPSF3L	No	0	No	No	No	No	No	No	No	No	No
GLTPD1	No	0	No	No	No	No	No	No	No	No	No
TAS1R3	No	0	No	No	No	No	No	No	No	No	No
DVL1	No	0	No	No	No	No	No	No	No	No	No
AURKAIP1	No	0	No	No	No	No	No	No	No	No	No
CCNL2	No	0	No	No	No	No	No	No	No	No	No
LOC148413	No	0	No	No	No	No	No	No	No	No	No
MRPL20	No	0	No	No	No	No	No	No	No	No	No
LOC441869	No	0	No	No	No	No	No	No	No	No	No
TMEM88B	No	0	No	No	No	No	No	No	No	No	No
VWA1	No	0	No	No	No	No	No	No	No	No	No
ATAD3C	No	0	No	No	No	No	No	No	No	No	No
ATAD3B	No	0	No	No	No	No	No	No	No	No	No
ATAD3A	No	0	No	No	No	No	No	No	No	No	No
C1orf70	No	0	No	No	No	No	No	No	No	No	No
SSU72	No	0	No	No	No	No	No	No	No	No	No
MIB2	No	0	No	No	No	No	No	No	No	No	No
MMP23A+MMP23B	No	0	No	No	No	No	No	No	No	No	No
CDK11A+CDK11B	No	0	No	No	No	No	No	No	No	No	No
SLC35E2B	No	0	No	No	No	No	No	No	No	No	No
MMP23A	No	0	No	No	No	No	No	No	No	No	No
SLC35E2	No	0	No	No	No	No	No	No	No	No	No
NADK	No	0	No	No	No	No	No	No	No	No	No
GNB1	No	0	No	No	No	No	No	No	No	No	No
CALML6	No	0	No	No	No	No	No	No	No	No	No
TMEM52	No	0	No	No	No	No	No	No	No	No	No
KIAA1751	No	0	No	No	No	No	No	No	No	No	No
GABRD	No	0	No	No	No	No	No	No	No	No	No
PRKCZ	No	0	No	No	No	No	No	No	No	No	No
C1orf86+LOC100128003	No	0	No	No	No	No	No	No	No	No	No
SKI	No	0	No	No	No	No	No	No	No	No	No
MORN1	No	0	No	No	No	No	No	No	No	No	No
LOC100129534	No	0	No	No	No	No	No	No	No	No	No
RER1	No	0	No	No	No	No	No	No	No	No	No
PLCH2	No	0	No	No	No	No	No	No	No	No	No
PANK4	No	0	No	No	No	No	No	No	No	No	No
HES5	No	0	No	No	No	No	No	No	No	No	No
LOC115110	No	0	No	No	No	No	No	No	No	No	No
TNFRSF14	No	0	No	No	No	No	No	No	No	No	No
C1orf93+MMEL1	No	0	No	No	No	No	No	No	No	No	No
ACTRT2	No	0	No	No	No	No	No	No	No	No	No
FLJ42875	No	0	No	No	No	No	No	No	No	No	No
PRDM16	No	0	No	No	No	No	No	No	No	No	No
MIR4251	No	0	No	No	No	No	No	No	No	No	No
ARHGEF16	No	0	No	No	No	No	No	No	No	No	No
MEGF6	No	0	No	No	No	No	No	No	No	No	No
MIR551A	No	0	No	No	No	No	No	No	No	No	No
TPRG1L	No	0	No	No	No	No	No	No	No	No	No
WDR8	No	0	No	No	No	No	No	No	No	No	No
TP73	No	0	No	No	No	No	No	No	No	No	No
KIAA0495	No	0	No	No	No	No	No	No	No	No	No
CCDC27	No	0	No	No	No	No	No	No	No	No	No
LOC388588	No	0	No	No	No	No	No	No	No	No	No
LRRC47	No	0	No	No	No	No	No	No	No	No	No
KIAA0562	No	0	No	No	No	No	No	No	No	No	No
DFFB	No	0	No	No	No	No	No	No	No	No	No
C1orf174	No	0	No	No	No	No	No	No	No	No	No
LOC100133612	No	0	No	No	No	No	No	No	No	No	No
LOC284661	No	0	No	No	No	No	No	No	No	No	No
AJAP1	No	0	No	No	No	No	No	No	No	No	No
NPHP4	No	0	No	No	No	No	No	No	No	No	No
KCNAB2	No	0	No	No	No	No	No	No	No	No	No
CHD5	No	0	No	No	No	No	No	No	No	No	No
RPL22	No	0	No	No	No	No	No	No	No	No	No
RNF207	No	0	No	No	No	No	No	No	No	No	No
ICMT	No	0	No	No	No	No	No	No	No	No	No
HES3	No	0	No	No	No	No	No	No	No	No	No
GPR153	No	0	No	No	No	No	No	No	No	No	No
ACOT7	No	0	No	No	No	No	No	No	No	No	No
HES2	No	0	No	No	No	No	No	No	No	No	No
ESPN	No	0	No	No	No	No	No	No	No	No	No
MIR4252	No	0	No	No	No	No	No	No	No	No	No
TNFRSF25	No	0	No	No	No	No	No	No	No	No	No
PLEKHG5	No	0	No	No	No	No	No	No	No	No	No
NOL9	No	0	No	No	No	No	No	No	No	No	No
TAS1R1	No	0	No	No	No	No	No	No	No	No	No
ZBTB48	No	0	No	No	No	No	No	No	No	No	No
KLHL21	No	0	No	No	No	No	No	No	No	No	No
PHF13	No	0	No	No	No	No	No	No	No	No	No
THAP3	No	0	No	No	No	No	No	No	No	No	No
DNAJC11	No	0	No	No	No	No	No	No	No	No	No
CAMTA1	No	0	No	No	No	No	No	No	No	No	No
VAMP3	No	0	No	No	No	No	No	No	No	No	No
PER3	No	0	No	No	No	No	No	No	No	No	No
UTS2	No	0	No	No	No	No	No	No	No	No	No
TNFRSF9	No	0	No	No	No	No	No	No	No	No	No
PARK7	No	0	No	No	No	No	No	No	No	No	No
SLC45A1	No	0	No	No	No	No	No	No	No	No	No
RERE	No	0	No	No	No	No	No	No	No	No	No
ENO1	No	0	No	No	No	No	No	No	No	No	No
CA6	No	0	No	No	No	No	No	No	No	No	No
SLC2A7	No	0	No	No	No	No	No	No	No	No	No
SLC2A5	No	0	No	No	No	No	No	No	No	No	No
GPR157	No	0	No	No	No	No	No	No	No	No	No
MIR34A	No	0	No	No	No	No	No	No	No	No	No
H6PD	No	0	No	No	No	No	No	No	No	No	No
SPSB1	No	0	No	No	No	No	No	No	No	No	No
TMEM201	No	0	No	No	No	No	No	No	No	No	No
PIK3CD	No	0	No	No	No	No	No	No	No	No	No
C1orf200	No	0	No	No	No	No	No	No	No	No	No
CTNNBIP1	No	0	No	No	No	No	No	No	No	No	No
NMNAT1	No	0	No	No	No	No	No	No	No	No	No
RBP7	No	0	No	No	No	No	No	No	No	No	No
UBE4B	No	0	No	No	No	No	No	No	No	No	No
KIF1B	No	0	No	No	No	No	No	No	No	No	No
PGD	No	0	No	No	No	No	No	No	No	No	No
APITD1+APITD1-CORT+CORT	No	0	No	No	No	No	No	No	No	No	No
DFFA	No	0	No	No	No	No	No	No	No	No	No
PEX14	No	0	No	No	No	No	No	No	No	No	No
CASZ1	No	0	No	No	No	No	No	No	No	No	No
C1orf127	Yes	0	No	No	No	No	No	No	No	No	No
TARDBP	No	0	No	No	No	No	No	No	No	No	No
MASP2	No	0	No	No	No	No	No	No	No	No	No
SRM	No	0	No	No	No	No	No	No	No	No	No
EXOSC10	No	0	No	No	No	No	No	No	No	No	No
MTOR	No	0	No	No	No	No	No	No	No	No	No
ANGPTL7	No	0	No	No	No	No	No	No	No	No	No
UBIAD1	No	0	No	No	No	No	No	No	No	No	No
PTCHD2	No	0	No	No	No	No	No	No	No	No	No
FBXO2+FBXO44	No	0	No	No	No	No	No	No	No	No	No
FBXO6	No	0	No	No	No	No	No	No	No	No	No
MAD2L2	No	0	No	No	No	No	No	No	No	No	No
C1orf187	No	0	No	No	No	No	No	No	No	No	No
MTHFR	No	0	No	No	No	No	No	No	No	No	No
CLCN6	No	0	No	No	No	No	No	No	No	No	No
NPPA	No	0	No	No	No	No	No	No	No	No	No
NPPB	No	0	No	No	No	No	No	No	No	No	No
KIAA2013	No	0	No	No	No	No	No	No	No	No	No
PLOD1	No	0	No	No	No	No	No	No	No	No	No
MFN2	No	0	No	No	No	No	No	No	No	No	No
MIIP	No	0	No	No	No	No	No	No	No	No	No
TNFRSF8	No	0	No	No	No	No	No	No	No	No	No
TNFRSF1B	No	0	No	No	No	No	No	No	No	No	No
VPS13D	No	0	No	No	No	No	No	No	No	No	No
SNORA59A+SNORA59B	No	0	No	No	No	No	No	No	No	No	No
DHRS3	No	0	No	No	No	No	No	No	No	No	No
AADACL4	No	0	No	No	No	No	No	No	No	No	No
AADACL3	No	0	No	No	No	No	No	No	No	No	No
C1orf158	Yes	0	No	No	No	No	No	No	No	No	No
PRAMEF12	No	0	No	No	No	No	No	No	No	No	No
PRAMEF1	No	0	No	No	No	No	No	No	No	No	No
PRAMEF11	No	0	No	No	No	No	No	No	No	No	No
HNRNPCL1+LOC649330	No	0	No	No	No	No	No	No	No	No	No
PRAMEF2	No	0	No	No	No	No	No	No	No	No	No
PRAMEF4	No	0	No	No	No	No	No	No	No	No	No
PRAMEF10	No	0	No	No	No	No	No	No	No	No	No
PRAMEF7+PRAMEF8	No	0	No	No	No	No	No	No	No	No	No
PRAMEF6	No	0	No	No	No	No	No	No	No	No	No
PRAMEF22	No	0	No	No	No	No	No	No	No	No	No
PRAMEF5	No	0	No	No	No	No	No	No	No	No	No
LOC440563	No	0	No	No	No	No	No	No	No	No	No
PRAMEF22+PRAMEF3	No	0	No	No	No	No	No	No	No	No	No
PRAMEF5+PRAMEF6	No	0	No	No	No	No	No	No	No	No	No
PRAMEF8	No	0	No	No	No	No	No	No	No	No	No
PRAMEF15+PRAMEF9	No	0	No	No	No	No	No	No	No	No	No
PRAMEF13+PRAMEF14	No	0	No	No	No	No	No	No	No	No	No
PRAMEF18+PRAMEF19	No	0	No	No	No	No	No	No	No	No	No
PRAMEF16	No	0	No	No	No	No	No	No	No	No	No
PRAMEF20+PRAMEF21	No	0	No	No	No	No	No	No	No	No	No
PRAMEF7+PRAMEF8	No	0	No	No	No	No	No	No	No	No	No
PRAMEF15+PRAMEF9	No	0	No	No	No	No	No	No	No	No	No
PRAMEF14	No	0	No	No	No	No	No	No	No	No	No
PRAMEF18+PRAMEF19	No	0	No	No	No	No	No	No	No	No	No
PRAMEF17	No	0	No	No	No	No	No	No	No	No	No
PRAMEF20+PRAMEF21	No	0	No	No	No	No	No	No	No	No	No
LRRC38	No	0	No	No	No	No	No	No	No	No	No
PDPN	No	0	No	No	No	No	No	No	No	No	No
PRDM2	No	0	No	No	No	No	No	No	No	No	No
C1orf126+KAZ	No	0	No	No	No	No	No	No	No	No	No
TMEM51	No	0	No	No	No	No	No	No	No	No	No
FHAD1	No	0	No	No	No	No	No	No	No	No	No
EFHD2	No	0	No	No	No	No	No	No	No	No	No
CTRC	No	0	No	No	No	No	No	No	No	No	No
CELA2A	No	0	No	No	No	No	No	No	No	No	No
CELA2B	No	0	No	No	No	No	No	No	No	No	No
CASP9	No	0	No	No	No	No	No	No	No	No	No
DNAJC16	No	0	No	No	No	No	No	No	No	No	No
AGMAT	No	0	No	No	No	No	No	No	No	No	No
DDI2	No	0	No	No	No	No	No	No	No	No	No
RSC1A1	No	0	No	No	No	No	No	No	No	No	No
PLEKHM2	No	0	No	No	No	No	No	No	No	No	No
SLC25A34	No	0	No	No	No	No	No	No	No	No	No
TMEM82	No	0	No	No	No	No	No	No	No	No	No
FBLIM1	No	0	No	No	No	No	No	No	No	No	No
UQCRHL	No	0	No	No	No	No	No	No	No	No	No
FLJ37453+SPEN	No	0	No	No	No	No	No	No	No	No	No
ZBTB17	No	0	No	No	No	No	No	No	No	No	No
C1orf64	No	0	No	No	No	No	No	No	No	No	No
HSPB7	No	0	No	No	No	No	No	No	No	No	No
CLCNKA	No	0	No	No	No	No	No	No	No	No	No
CLCNKB	No	0	No	No	No	No	No	No	No	No	No
FAM131C	No	0	No	No	No	No	No	No	No	No	No
EPHA2	No	0	No	No	No	No	No	No	No	No	No
ARHGEF19	No	0	No	No	No	No	No	No	No	No	No
C1orf89	No	0	No	No	No	No	No	No	No	No	No
FBXO42	No	0	No	No	No	No	No	No	No	No	No
C1orf144	No	0	No	No	No	No	No	No	No	No	No
SPATA21	No	0	No	No	No	No	No	No	No	No	No
NECAP2	No	0	No	No	No	No	No	No	No	No	No
CROCCP3	No	0	No	No	No	No	No	No	No	No	No
NBPF1	No	0	No	No	No	No	No	No	No	No	No
CROCCP2	No	0	No	No	No	No	No	No	No	No	No
MST1P2	No	0	No	No	No	No	No	No	No	No	No
ESPNP	No	0	No	No	No	No	No	No	No	No	No
MST1P9	No	0	No	No	No	No	No	No	No	No	No
CROCC	No	0	No	No	No	No	No	No	No	No	No
MFAP2	No	0	No	No	No	No	No	No	No	No	No
ATP13A2	No	0	No	No	No	No	No	No	No	No	No
SDHB	No	0	No	No	No	No	No	No	No	No	No
PADI2	No	0	No	No	No	No	No	No	No	No	No
PADI1	Yes	0	No	No	No	No	No	No	No	No	No
PADI3	No	0	No	No	No	No	No	No	No	No	No
PADI4	No	0	No	No	No	No	No	No	No	No	No
PADI6	No	0	No	No	No	No	No	No	No	No	No
RCC2	No	0	No	No	No	No	No	No	No	No	No
ARHGEF10L	No	0	No	No	No	No	No	No	No	No	No
ACTL8	No	0	No	No	No	No	No	No	No	No	No
IGSF21	No	0	No	No	No	No	No	No	No	No	No
KLHDC7A	No	0	No	No	No	No	No	No	No	No	No
PAX7	No	0	No	No	No	No	No	No	No	No	No
TAS1R2	No	0	No	No	No	No	No	No	No	No	No
IFFO2	No	0	No	No	No	No	No	No	No	No	No
UBR4	No	0	No	No	No	No	No	No	No	No	No
KIAA0090	No	0	No	No	No	No	No	No	No	No	No
MRTO4	No	0	No	No	No	No	No	No	No	No	No
AKR7L	No	0	No	No	No	No	No	No	No	No	No
AKR7A3	No	0	No	No	No	No	No	No	No	No	No
AKR7A2	No	0	No	No	No	No	No	No	No	No	No
PQLC2	No	0	No	No	No	No	No	No	No	No	No
C1orf151	No	0	No	No	No	No	No	No	No	No	No
NBL1	Yes	0	No	No	No	No	No	No	No	No	No
HTR6	No	0	No	No	No	No	No	No	No	No	No
TMCO4	No	0	No	No	No	No	No	No	No	No	No
RNF186	No	0	No	No	No	No	No	No	No	No	No
OTUD3	No	0	No	No	No	No	No	No	No	No	No
PLA2G2E	No	0	No	No	No	No	No	No	No	No	No
PLA2G5	No	0	No	No	No	No	No	No	No	No	No
PLA2G2D	No	0	No	No	No	No	No	No	No	No	No
PLA2G2F	Yes	0	No	No	No	No	No	No	No	No	No
PLA2G2C	No	0	No	No	No	No	No	No	No	No	No
UBXN10	No	0	No	No	No	No	No	No	No	No	No
VWA5B1	No	0	No	No	No	No	No	No	No	No	No
LOC339505	No	0	No	No	No	No	No	No	No	No	No
MUL1	No	0	No	No	No	No	No	No	No	No	No
FAM43B	No	0	No	No	No	No	No	No	No	No	No
CDA	No	0	No	No	No	No	No	No	No	No	No
PINK1	No	0	No	No	No	No	No	No	No	No	No
DDOST	No	0	No	No	No	No	No	No	No	No	No
KIF17	No	0	No	No	No	No	No	No	No	No	No
SH2D5	No	0	No	No	No	No	No	No	No	No	No
[truncated: 19,466 more rows]
